# Supplementary material for: Evolution of retinal degeneration and prediction of disease activity in relapsing and progressive multiple sclerosis
Source: Nat Commun. 2024 Jun 19;15:5243. doi: 10.1038/s41467-024-49309-7 (PMC11187157; doi:10.1038/s41467-024-49309-7)
Supplement: Supplementary file 4 — Source data [file 41467_2024_49309_MOESM4_ESM.xlsx]

## Sheet: Sheet 1
ID	Seite	Sequenz	ID_Eye	MRT0.1	DatumMRT0.1	MRTAktivität0.1	MRT0.2	DatumMRT0.2	MRTAktivität0.2	MRT0.3	DatumMRT0.3	MRTAktivität0.3	MRT0.4	DatumMRT0.4	MRTAktivität0.4	MRT_Aktiv_PreOCT	OCTDatum	OCT_included	MRT1	DatumMRT1	MRTAktivität1	MRT2	DatumMRT2	MRTAktivität2	MRT3	DatumMRT3	MRTAktivität3	MRT4	DatumMRT4	MRTAktivität4	MRT_Aktiv_PostOCT	Schub0.1	DatumSchub0.1	Schub0.2	DatumSchub0.2	Schub0.3	DatumSchub0.3	Schub0.4	DatumSchub0.4	Schub1	DatumSchub1	Schub2	DatumSchub2	Schub3	DatumSchub3	Schub4	DatumSchub4	Zentrum	Verlaufsform
1	1	1	1	1	2018-01-15	0	0			0			0			0	2018-05-22	1	1	2019-02-15	0	0			0			0			0	0		0		0		0		0		0		0		0		0	2
1	0	1	1_1	1	2018-01-15	0	0			0			0			0	2018-05-22	1	1	2019-02-15	0	0			0			0			0	0		0		0		0		0		0		0		0		0	2
1	1	2	1	1	2019-02-15	0	0			0			0			0	2019-09-17	1	1	2020-01-15	0	0			0			0			0	0		0		0		0		0		0		0		0		0	2
1	0	2	1_1	1	2019-02-15	0	0			0			0			0	2019-09-17	1	1	2020-01-15	0	0			0			0			0	0		0		0		0		0		0		0		0		0	2
2	1	1	2	1	2017-01-19	0	1	2018-02-15	0	0			0			0	2018-03-21	1	1	2018-08-15	0	0			0			0			0	0		0		0		0		0		0		0		0		0	2
2	0	1	2_1	1	2017-01-19	0	1	2018-02-15	0	0			0			0	2018-03-21	1	1	2018-08-15	0	0			0			0			0	0		0		0		0		0		0		0		0		0	2
2	0	2	2_1	1	2018-08-15	0	0			0			0			0	2019-07-18	1	1	2019-09-06	0	0			0			0			0	0		0		0		0		0		0		0		0		0	2
2	1	2	2	1	2018-08-15	0	0			0			0			0	2019-07-18	1	1	2019-09-06	0	0			0			0			0	0		0		0		0		0		0		0		0		0	2
3	0	1	3_1	1	2014-04-10	0	1	2015-03-10	0	0			0			0	2015-03-12	1	1	2016-12-09	0	1	2017-11-23	0	0			0			0	0		0		0		0		0		0		0		0		0	2
3	1	1	3	1	2014-04-10	0	1	2015-03-10	0	0			0			0	2015-03-12	1	1	2016-12-09	0	1	2017-11-23	0	0			0			0	0		0		0		0		0		0		0		0		0	2
3	1	2	3	1	2016-12-09	0	1	2017-11-23	0	0			0			0	2018-07-25	1	0			0			0			0			0	0		0		0		0		0		0		0		0		0	2
3	0	2	3_1	1	2016-12-09	0	1	2017-11-23	0	0			0			0	2018-07-25	1	0			0			0			0			0	0		0		0		0		0		0		0		0		0	2
4	0	1	4_1	1	2015-05-11	0	0			0			0			0	2015-08-20	1	1	2015-12-08	3	1	2016-05-23	0	1	2018-02-15	0	0			1	0		0		0		0		0		0		0		0		0	2
4	1	1	4	1	2015-05-11	0	0			0			0			0	2015-08-20	1	1	2015-12-08	3	1	2016-05-23	0	1	2018-02-15	0	0			1	0		0		0		0		0		0		0		0		0	2
4	1	2	4	1	2015-12-08	3	1	2016-05-23	0	1	2018-02-15	0	0			1	2018-04-04	1	0			0			0			0			0	0		0		0		0		0		0		0		0		0	2
4	0	2	4_1	1	2015-12-08	3	1	2016-05-23	0	1	2018-02-15	0	0			1	2018-04-04	1	0			0			0			0			0	0		0		0		0		0		0		0		0		0	2
5	0	1	5_1	0			0			0			0			0	2012-05-16	1	0			0			0			0			0	0		0		0		0		0		0		0		0		0	2
5	1	1	5	0			0			0			0			0	2012-05-16	1	0			0			0			0			0	0		0		0		0		0		0		0		0		0	2
5	1	2	5	0			0			0			0			0	2019-07-23	1	0			0			0			0			0	0		0		0		0		0		0		0		0		0	2
5	0	2	5_1	0			0			0			0			0	2019-07-23	1	0			0			0			0			0	0		0		0		0		0		0		0		0		0	2
6	1	1	6	1	2017-11-15	0	1	2018-05-09	0	0			0			0	2018-05-09	1	1	2019-06-12	0	0			0			0			0	0		0		0		0		0		0		0		0		0	2
6	0	1	6_1	1	2017-11-15	0	1	2018-05-09	0	0			0			0	2018-05-09	1	1	2019-06-12	0	0			0			0			0	0		0		0		0		0		0		0		0		0	2
6	1	2	6	1	2018-05-09	0	1	2019-06-12	0	0			0			0	2019-09-04	1	0			0			0			0			0	0		0		0		0		0		0		0		0		0	2
6	0	2	6_1	1	2018-05-09	0	1	2019-06-12	0	0			0			0	2019-09-04	1	0			0			0			0			0	0		0		0		0		0		0		0		0		0	2
7	0	1	7_1	1	2014-12-15	0	0			0			0			0	2016-03-31	1	0			0			0			0			0	0		0		0		0		0		0		0		0		0	2
7	1	1	7	1	2014-12-15	0	0			0			0			0	2016-03-31	1	0			0			0			0			0	0		0		0		0		0		0		0		0		0	2
7	0	2	7_1	0			0			0			0			0	2017-03-01	1	0			0			0			0			0	0		0		0		0		0		0		0		0		0	2
7	1	2	7	0			0			0			0			0	2017-03-01	1	0			0			0			0			0	0		0		0		0		0		0		0		0		0	2
8	0	1	8_1	1	2014-07-23	0	1	2015-09-02	0	0			0			0	2015-10-21	1	1	2015-10-23	0	0			0			0			0	0		0		0		0		0		0		0		0		0	2
8	1	1	8	1	2014-07-23	0	1	2015-09-02	0	0			0			0	2015-10-21	1	1	2015-10-23	0	0			0			0			0	0		0		0		0		0		0		0		0		0	2
8	1	2	8	1	2015-10-23	0	0			0			0			0	2018-04-12	1	1	2018-04-25	0	1	2018-11-05	0	0			0			0	0		0		0		0		0		0		0		0		0	2
8	0	2	8_1	1	2015-10-23	0	0			0			0			0	2018-04-12	1	1	2018-04-25	0	1	2018-11-05	0	0			0			0	0		0		0		0		0		0		0		0		0	2
8	0	3	8_1	1	2018-04-25	0	1	2018-11-05	0	0			0			0	2019-07-31	1	0			0			0			0			0	0		0		0		0		0		0		0		0		0	2
8	1	3	8	1	2018-04-25	0	1	2018-11-05	0	0			0			0	2019-07-31	1	0			0			0			0			0	0		0		0		0		0		0		0		0		0	2
9	0	1	9_1	1	2018-01-15	0	0			0			0			0	2018-03-22	1	1	2019-07-15	0	0			0			0			0	0		0		0		0		0		0		0		0		0	2
9	1	1	9	1	2018-01-15	0	0			0			0			0	2018-03-22	1	1	2019-07-15	0	0			0			0			0	0		0		0		0		0		0		0		0		0	2
9	1	2	9	1	2019-07-15	0	0			0			0			0	2019-07-16	1	1	2019-12-05	0	0			0			0			0	0		0		0		0		0		0		0		0		0	2
9	0	2	9_1	1	2019-07-15	0	0			0			0			0	2019-07-16	1	1	2019-12-05	0	0			0			0			0	0		0		0		0		0		0		0		0		0	2
10	0	1	10_1	1	2017-04-15	0	0			0			0			0	2017-10-17	1	1	2019-03-05	0	0			0			0			0	0		0		0		0		0		0		0		0		0	2
10	1	1	10	1	2017-04-15	0	0			0			0			0	2017-10-17	1	1	2019-03-05	0	0			0			0			0	0		0		0		0		0		0		0		0		0	2
10	1	2	10	1	2017-04-15	0	1	2019-03-05	0	0			0			0	2019-05-29	1	0			0			0			0			0	0		0		0		0		0		0		0		0		0	2
10	0	2	10_1	1	2017-04-15	0	1	2019-03-05	0	0			0			0	2019-05-29	1	0			0			0			0			0	0		0		0		0		0		0		0		0		0	2
11	0	1	11_1	1	2015-12-03	0	1	2016-02-10	0	0			0			0	2016-02-10	1	1	2016-09-28	0	1	2017-03-10	0	0			0			0	0		0		0		0		0		0		0		0		0	2
11	1	1	11	1	2015-12-03	0	1	2016-02-10	0	0			0			0	2016-02-10	1	1	2016-09-28	0	1	2017-03-10	0	0			0			0	0		0		0		0		0		0		0		0		0	2
11	0	2	11_1	1	2016-02-10	0	1	2016-09-28	0	1	2017-03-10	0	0			0	2017-03-10	1	1	2018-02-15	0	1	2018-12-15	0	0			0			0	0		0		0		0		0		0		0		0		0	2
11	1	2	11	1	2016-02-10	0	1	2016-09-28	0	1	2017-03-10	0	0			0	2017-03-10	1	1	2018-02-15	0	1	2018-12-15	0	0			0			0	0		0		0		0		0		0		0		0		0	2
11	1	3	11	1	2017-03-10	0	1	2018-02-15	0	1	2018-12-15	0	0			0	2019-03-27	1	1	2019-12-15	0	0			0			0			0	0		0		0		0		0		0		0		0		0	2
11	0	3	11_1	1	2017-03-10	0	1	2018-02-15	0	1	2018-12-15	0	0			0	2019-03-27	1	1	2019-12-15	0	0			0			0			0	0		0		0		0		0		0		0		0		0	2
12	1	1	12	1	2017-08-18	0	0			0			0			0	2017-11-08	1	1	2018-09-15	0	0			0			0			0	0		0		0		0		0		0		0		0		0	2
12	0	1	12_1	1	2017-08-18	0	0			0			0			0	2017-11-08	1	1	2018-09-15	0	0			0			0			0	0		0		0		0		0		0		0		0		0	2
12	1	2	12	1	2018-09-15	0	0			0			0			0	2019-05-13	1	1	2019-06-24	0	0			0			0			0	0		0		0		0		0		0		0		0		0	2
12	0	2	12_1	1	2018-09-15	0	0			0			0			0	2019-05-13	1	1	2019-06-24	0	0			0			0			0	0		0		0		0		0		0		0		0		0	2
13	0	1	13_1	1	2016-01-28	0	1	2016-05-30	0	0			0			0	2016-08-18	1	1	2016-12-19	0	1	2019-03-15	0	0			0			0	0		0		0		0		0		0		0		0		0	2
13	1	1	13	1	2016-01-28	0	1	2016-05-30	0	0			0			0	2016-08-18	1	1	2016-12-19	0	1	2019-03-15	0	0			0			0	0		0		0		0		0		0		0		0		0	2
13	0	2	13_1	1	2016-12-19	0	1	2019-03-15	0	0			0			0	2019-06-19	1	0			0			0			0			0	0		0		0		0		0		0		0		0		0	2
13	1	2	13	1	2016-12-19	0	1	2019-03-15	0	0			0			0	2019-06-19	1	0			0			0			0			0	0		0		0		0		0		0		0		0		0	2
14	0	1	14_1	1	2016-04-15	3	0			0			0			1	2016-07-26	0	1	2016-10-15	2	1	2018-02-15	0	1	2019-07-15	0	0			1	0		0		0		0		0		0		0		0		0	2
14	1	1	14	1	2016-04-15	3	0			0			0			1	2016-07-26	1	1	2016-10-15	2	1	2018-02-15	0	1	2019-07-15	0	0			1	0		0		0		0		0		0		0		0		0	2
14	0	2	14_1	1	2016-10-15	2	1	2018-02-15	0	1	2019-07-15	0	0			1	2019-11-05	1	0			0			0			0			0	0		0		0		0		0		0		0		0		0	2
14	1	2	14	1	2016-10-15	2	1	2018-02-15	0	1	2019-07-15	0	0			1	2019-11-05	1	0			0			0			0			0	0		0		0		0		0		0		0		0		0	2
15	0	1	15_1	1	2017-01-15	0	1	2017-04-19	0	0			0			0	2017-09-13	1	1	2018-08-15	0	0			0			0			0	0		0		0		0		0		0		0		0		0	2
15	1	1	15	1	2017-01-15	0	1	2017-04-19	0	0			0			0	2017-09-13	1	1	2018-08-15	0	0			0			0			0	0		0		0		0		0		0		0		0		0	2
15	0	2	15_1	1	2018-08-15	0	0			0			0			0	2018-09-04	1	1	2019-07-15	0	0			0			0			0	0		0		0		0		0		0		0		0		0	2
15	1	2	15	1	2018-08-15	0	0			0			0			0	2018-09-04	1	1	2019-07-15	0	0			0			0			0	0		0		0		0		0		0		0		0		0	2
15	0	3	15_1	1	2019-07-15	0	0			0			0			0	2019-09-11	1	0			0			0			0			0	0		0		0		0		0		0		0		0		0	2
15	1	3	15	1	2019-07-15	0	0			0			0			0	2019-09-11	1	0			0			0			0			0	0		0		0		0		0		0		0		0		0	2
16	0	1	16_1	0			0			0			0			0	2014-01-10	0	1	2019-07-11	3	0			0			0			1	0		0		0		0		0		0		0		0		0	2
16	1	1	16	0			0			0			0			0	2014-01-10	1	1	2019-07-11	3	0			0			0			1	0		0		0		0		0		0		0		0		0	2
16	0	2	16_1	1	2019-07-11	3	0			0			0			1	2019-07-19	1	0			0			0			0			0	0		0		0		0		0		0		0		0		0	2
16	1	2	16	1	2019-07-11	3	0			0			0			1	2019-07-19	1	0			0			0			0			0	0		0		0		0		0		0		0		0		0	2
17	1	1	17	1	2017-01-15	3	0			0			0			1	2017-01-24	1	0			0			0			0			0	0		0		0		0		0		0		0		0		0	2
17	0	1	17_1	1	2017-01-15	3	0			0			0			1	2017-01-24	1	0			0			0			0			0	0		0		0		0		0		0		0		0		0	2
17	0	2	17_1	1	2017-01-15	3	0			0			0			1	2018-03-28	1	1	2019-04-17	0	0			0			0			0	0		0		0		0		0		0		0		0		0	2
17	1	2	17	1	2017-01-15	3	0			0			0			1	2018-03-28	1	1	2019-04-17	0	0			0			0			0	0		0		0		0		0		0		0		0		0	2
17	1	3	17	1	2019-04-17	0	0			0			0			0	2019-10-09	1	1	2020-01-15	0	0			0			0			0	0		0		0		0		0		0		0		0		0	2
17	0	3	17_1	1	2019-04-17	0	0			0			0			0	2019-10-09	1	1	2020-01-15	0	0			0			0			0	0		0		0		0		0		0		0		0		0	2
18	1	1	18	1	2016-05-30	0	0			0			0			0	2016-06-15	1	0			0			0			0			0	0		0		0		0		0		0		0		0		0	2
18	0	1	18_1	1	2016-05-30	0	0			0			0			0	2016-06-15	1	0			0			0			0			0	0		0		0		0		0		0		0		0		0	2
18	0	2	18_1	1	2016-05-30	0	0			0			0			0	2017-08-09	1	1	2018-02-15	0	0			0			0			0	0		0		0		0		0		0		0		0		0	2
18	1	2	18	1	2016-05-30	0	0			0			0			0	2017-08-09	1	1	2018-02-15	0	0			0			0			0	0		0		0		0		0		0		0		0		0	2
18	0	3	18_1	1	2018-02-15	0	0			0			0			0	2019-09-04	1	0			0			0			0			0	0		0		0		0		0		0		0		0		0	2
18	1	3	18	1	2018-02-15	0	0			0			0			0	2019-09-04	1	0			0			0			0			0	0		0		0		0		0		0		0		0		0	2
19	0	1	19_1	1	2014-02-14	2	1	2014-02-19	3	1	2014-03-04	3	1	2014-04-04	2	1	2014-05-02	1	1	2015-04-02	3	1	2016-07-06	0	1	2018-08-21	0	1	2019-08-15	0	1	0		0		0		0		0		0		0		0		0	2
19	1	1	19	1	2014-02-14	2	1	2014-02-19	3	1	2014-03-04	3	1	2014-04-04	2	1	2014-05-02	1	1	2015-04-02	3	1	2016-07-06	0	1	2018-08-21	0	1	2019-08-15	0	1	0		0		0		0		0		0		0		0		0	2
19	1	2	19	1	2015-04-02	3	1	2016-07-06	0	1	2018-08-21	0	1	2019-08-15	0	1	2019-09-30	1	0			0			0			0			0	0		0		0		0		0		0		0		0		0	2
19	0	2	19_1	1	2015-04-02	3	1	2016-07-06	0	1	2018-08-21	0	1	2019-08-15	0	1	2019-09-30	1	0			0			0			0			0	0		0		0		0		0		0		0		0		0	2
20	0	1	20_1	0			0			0			0			0	2017-03-22	1	1		0	0			0			0			0	0		0		0		0		0		0		0		0		0	2
20	1	1	20	0			0			0			0			0	2017-03-22	1	1		0	0			0			0			0	0		0		0		0		0		0		0		0		0	2
20	1	2	20	1		0	0			0			0			0	2018-03-07	1	1	2018-08-15	0	0			0			0			0	0		0		0		0		0		0		0		0		0	2
20	0	2	20_1	1		0	0			0			0			0	2018-03-07	1	1	2018-08-15	0	0			0			0			0	0		0		0		0		0		0		0		0		0	2
20	1	3	20	1	2018-08-15	0	0			0			0			0	2019-03-06	1	1	2019-06-15	0	0			0			0			0	0		0		0		0		0		0		0		0		0	2
20	0	3	20_1	1	2018-08-15	0	0			0			0			0	2019-03-06	1	1	2019-06-15	0	0			0			0			0	0		0		0		0		0		0		0		0		0	2
21	0	1	21_1	1	2017-10-15	2	0			0			0			1	2018-04-10	0	0			0			0			0			0	0		0		0		0		0		0		0		0		0	2
21	1	1	21	1	2017-10-15	2	0			0			0			1	2018-04-10	1	0			0			0			0			0	0		0		0		0		0		0		0		0		0	2
21	0	2	21_1	1	2017-10-15	2	0			0			0			1	2019-07-19	0	0			0			0			0			0	0		0		0		0		0		0		0		0		0	2
21	1	2	21	1	2017-10-15	2	0			0			0			1	2019-07-19	1	0			0			0			0			0	0		0		0		0		0		0		0		0		0	2
22	1	1	22	1	2016-01-15	0	0			0			0			0	2016-10-20	1	1	2017-11-15	2	1	2018-12-15	0	1	2019-05-15	0	0			1	0		0		0		0		0		0		0		0		0	2
22	0	1	22_1	1	2016-01-15	0	0			0			0			0	2016-10-20	1	1	2017-11-15	2	1	2018-12-15	0	1	2019-05-15	0	0			1	0		0		0		0		0		0		0		0		0	2
22	1	2	22	1	2017-11-15	2	1	2018-12-15	0	1	2019-05-15	0	0			1	2019-07-23	1	0			0			0			0			0	0		0		0		0		0		0		0		0		0	2
22	0	2	22_1	1	2017-11-15	2	1	2018-12-15	0	1	2019-05-15	0	0			1	2019-07-23	1	0			0			0			0			0	0		0		0		0		0		0		0		0		0	2
23	0	1	23_1	0			0			0			0			0	2017-11-27	0	1	2018-07-01	0	0			0			0			0	0		0		0		0		0		0		0		0		0	2
23	1	1	23	0			0			0			0			0	2017-11-27	1	1	2018-07-01	0	0			0			0			0	0		0		0		0		0		0		0		0		0	2
23	0	2	23_1	1	2018-07-01	0	0			0			0			0	2019-07-25	0	0			0			0			0			0	0		0		0		0		0		0		0		0		0	2
23	1	2	23	1	2018-07-01	0	0			0			0			0	2019-07-25	1	0			0			0			0			0	0		0		0		0		0		0		0		0		0	2
24	0	1	24_1	1	2017-08-15	0	0			0			0			0	2018-01-09	1	0			0			0			0			0	0		0		0		0		0		0		0		0		0	2
24	1	1	24	1	2017-08-15	0	0			0			0			0	2018-01-09	1	0			0			0			0			0	0		0		0		0		0		0		0		0		0	2
24	1	2	24	1	2017-08-15	0	0			0			0			0	2019-07-25	1	0			0			0			0			0	0		0		0		0		0		0		0		0		0	2
24	0	2	24_1	1	2017-08-15	0	0			0			0			0	2019-07-25	1	0			0			0			0			0	0		0		0		0		0		0		0		0		0	2
25	0	1	25_1	1	2012-08-03	1	0			0			0			1	2012-08-06	1	1	2012-10-01	0	1	2013-03-27	1	1	2015-01-28	0	1	2016-01-06	0	1	0		0		0		0		0		0		0		0		0	2
25	1	1	25	1	2012-08-03	1	0			0			0			1	2012-08-06	1	1	2012-10-01	0	1	2013-03-27	1	1	2015-01-28	0	1	2016-01-06	0	1	0		0		0		0		0		0		0		0		0	2
25	1	2	25	1	2012-10-01	0	1	2013-03-27	1	1	2015-01-28	0	1	2016-01-06	0	1	2019-07-12	1	0			0			0			0			0	0		0		0		0		0		0		0		0		0	2
25	0	2	25_1	1	2012-10-01	0	1	2013-03-27	1	1	2015-01-28	0	1	2016-01-06	0	1	2019-07-12	1	0			0			0			0			0	0		0		0		0		0		0		0		0		0	2
26	0	1	26_1	0			0			0			0			0	2011-04-20	1	0			0			0			0			0	0		0		0		0		0		0		0		0		0	2
26	1	1	26	0			0			0			0			0	2011-04-20	1	0			0			0			0			0	0		0		0		0		0		0		0		0		0	2
26	0	2	26_1	0			0			0			0			0	2012-07-04	1	0			0			0			0			0	0		0		0		0		0		0		0		0		0	2
26	1	2	26	0			0			0			0			0	2012-07-04	1	0			0			0			0			0	0		0		0		0		0		0		0		0		0	2
26	0	3	26_1	0			0			0			0			0	2015-09-17	1	0			0			0			0			0	0		0		0		0		0		0		0		0		0	2
26	1	3	26	0			0			0			0			0	2015-09-17	1	0			0			0			0			0	0		0		0		0		0		0		0		0		0	2
26	1	4	26	0			0			0			0			0	2019-08-01	1	0			0			0			0			0	0		0		0		0		0		0		0		0		0	2
26	0	4	26_1	0			0			0			0			0	2019-08-01	1	0			0			0			0			0	0		0		0		0		0		0		0		0		0	2
27	0	1	27_1	1	2017-01-10	2	0			0			0			1	2017-09-27	1	1	2018-09-15	0	0			0			0			0	0		0		0		0		0		0		0		0		0	2
27	1	1	27	1	2017-01-10	2	0			0			0			1	2017-09-27	1	1	2018-09-15	0	0			0			0			0	0		0		0		0		0		0		0		0		0	2
27	0	2	27_1	1	2018-09-15	0	0			0			0			0	2018-09-27	1	0			0			0			0			0	0		0		0		0		0		0		0		0		0	2
27	1	2	27	1	2018-09-15	0	0			0			0			0	2018-09-27	1	0			0			0			0			0	0		0		0		0		0		0		0		0		0	2
27	1	3	27				0			0			0			0	2019-09-25	1	1	2019-12-15	1	0			0			0			1	0		0		0		0		0		0		0		0		0	2
27	0	3	27_1				0			0			0			0	2019-09-25	1	1	2019-12-15	1	0			0			0			1	0		0		0		0		0		0		0		0		0	2
28	0	1	28_1	0			0			0			0			0	2012-12-19	1	1	2013-02-18	0	0			0			0			0	0		0		0		0		0		0		0		0		0	2
28	1	1	28	0			0			0			0			0	2012-12-19	1	1	2013-02-18	0	0			0			0			0	0		0		0		0		0		0		0		0		0	2
28	1	2	28	1	2013-02-18	0	0			0			0			0	2017-01-09	1	1	2017-01-18	1	0			0			0			1	0		0		0		0		0		0		0		0		0	2
28	0	2	28_1	1	2013-02-18	0	0			0			0			0	2017-01-09	1	1	2017-01-18	1	0			0			0			1	0		0		0		0		0		0		0		0		0	2
28	1	3	28	1	2017-01-18	1	0			0			0			1	2019-07-16	1	0			0			0			0			0	0		0		0		0		0		0		0		0		0	2
28	0	3	28_1	1	2017-01-18	1	0			0			0			1	2019-07-16	0	0			0			0			0			0	0		0		0		0		0		0		0		0		0	2
29	1	1	29	1	2017-09-15	0	0			0			0			0	2017-11-15	1	0			0			0			0			0	0		0		0		0		0		0		0		0		0	2
29	0	1	29_1	1	2017-09-15	0	0			0			0			0	2017-11-15	1	0			0			0			0			0	0		0		0		0		0		0		0		0		0	2
29	1	2	29	1	2017-09-15	0	0			0			0			0	2020-01-08	1	0			0			0			0			0	0		0		0		0		0		0		0		0		0	2
29	0	2	29_1	1	2017-09-15	0	0			0			0			0	2020-01-08	1	0			0			0			0			0	0		0		0		0		0		0		0		0		0	2
30	0	1	30_1	0			0			0			0			0	2018-05-15	1	1			0			0			0			0	0		0		0		0		0		0		0		0		0	2
30	1	1	30	0			0			0			0			0	2018-05-15	1	1			0			0			0			0	0		0		0		0		0		0		0		0		0	2
30	0	2	30_1	1			0			0			0			0	2019-06-24	1	0			0			0			0			0	0		0		0		0		0		0		0		0		0	2
30	1	2	30	1			0			0			0			0	2019-06-24	1	0			0			0			0			0	0		0		0		0		0		0		0		0		0	2
31	0	1	31_1	1	2018-03-15	0	0			0			0			0	2018-03-19	0	1	2018-09-11	0	0			0			0			0	0		0		0		0		0		0		0		0		0	2
31	1	1	31	1	2018-03-15	0	0			0			0			0	2018-03-19	1	1	2018-09-11	0	0			0			0			0	0		0		0		0		0		0		0		0		0	2
31	1	2	31	1	2018-09-11	0	0			0			0			0	2019-07-17	1	0			0			0			0			0	0		0		0		0		0		0		0		0		0	2
31	0	2	31_1	1	2018-09-11	0	0			0			0			0	2019-07-17	0	0			0			0			0			0	0		0		0		0		0		0		0		0		0	2
32	0	1	32_1	0			0			0			0			0	2011-01-27	1	1	2012-12-27	1	1	2013-12-16	0	0			0			1	0		0		0		0		0		0		0		0		0	2
32	1	1	32	0			0			0			0			0	2011-01-27	1	1	2012-12-27	1	1	2013-12-16	0	0			0			1	0		0		0		0		0		0		0		0		0	2
32	0	2	32_1	1	2012-12-27	1	1	2013-12-16	0	0			0			1	2016-04-25	1	0			0			0			0			0	0		0		0		0		0		0		0		0		0	2
32	1	2	32	1	2012-12-27	1	1	2013-12-16	0	0			0			1	2016-04-25	1	0			0			0			0			0	0		0		0		0		0		0		0		0		0	2
32	0	3	32_1	0			0			0			0			0	2020-03-05	1	0			0			0			0			0	0		0		0		0		0		0		0		0		0	2
32	1	3	32	0			0			0			0			0	2020-03-05	1	0			0			0			0			0	0		0		0		0		0		0		0		0		0	2
33	0	1	33_1	1	2011-10-13	1	0			0			0			1	2011-10-13	1	1	2012-10-24	1	0			0			0			1	0		0		0		0		0		0		0		0		0	2
33	1	1	33	1	2011-10-13	1	0			0			0			1	2011-10-13	1	1	2012-10-24	1	0			0			0			1	0		0		0		0		0		0		0		0		0	2
33	0	2	33_1	1	2012-10-24	1	0			0			0			1	2012-10-25	1	0			0			0			0			0	0		0		0		0		0		0		0		0		0	2
33	1	2	33	1	2012-10-24	1	0			0			0			1	2012-10-25	1	0			0			0			0			0	0		0		0		0		0		0		0		0		0	2
34	0	1	34_1	0			0			0			0			0	2011-11-18	1	1	2012-11-12	0	1	2013-08-13	0	0			0			0	0		0		0		0		0		0		0		0		0	2
34	1	1	34	0			0			0			0			0	2011-11-18	0	1	2012-11-12	0	1	2013-08-13	0	0			0			0	0		0		0		0		0		0		0		0		0	2
34	0	2	34_1	1	2012-11-12	0	1	2013-08-13	0	0			0			0	2013-08-13	1	0			0			0			0			0	0		0		0		0		0		0		0		0		0	2
34	1	2	34	1	2012-11-12	0	1	2013-08-13	0	0			0			0	2013-08-13	0	0			0			0			0			0	0		0		0		0		0		0		0		0		0	2
35	0	1	35_1	0			0			0			0			0	2016-04-07	1	1	2016-07-01	1	0			0			0			1	0		0		0		0		0		0		0		0		0	2
35	1	1	35	0			0			0			0			0	2016-04-07	0	1	2016-07-01	1	0			0			0			1	0		0		0		0		0		0		0		0		0	2
35	0	2	35_1	1	2016-07-01	1	0			0			0			1	2019-07-31	1	0			0			0			0			0	0		0		0		0		0		0		0		0		0	2
35	1	2	35	1	2016-07-01	1	0			0			0			1	2019-07-31	0	0			0			0			0			0	0		0		0		0		0		0		0		0		0	2
36	0	1	36_1	1	2014-03-15	0	0			0			0			0	2014-08-13	1	0			0			0			0			0	0		0		0		0		0		0		0		0		0	2
36	1	1	36	1	2014-03-15	0	0			0			0			0	2014-08-13	1	0			0			0			0			0	0		0		0		0		0		0		0		0		0	2
36	1	2	36	0			0			0			0			0	2019-07-10	1	0			0			0			0			0	0		0		0		0		0		0		0		0		0	2
36	0	2	36_1	0			0			0			0			0	2019-07-10	1	0			0			0			0			0	0		0		0		0		0		0		0		0		0	2
37	1	1	37	1	2017-03-02	0	0			0			0			0	2017-08-02	1	1	2018-09-15	0	0			0			0			0	0		0		0		0		0		0		0		0		0	2
37	0	1	37_1	1	2017-03-02	0	0			0			0			0	2017-08-02	1	1	2018-09-15	0	0			0			0			0	0		0		0		0		0		0		0		0		0	2
37	0	2	37_1	1	2018-09-15	0	0			0			0			0	2018-10-08	1	0			0			0			0			0	0		0		0		0		0		0		0		0		0	2
37	1	2	37	1	2018-09-15	0	0			0			0			0	2018-10-08	1	0			0			0			0			0	0		0		0		0		0		0		0		0		0	2
37	0	3	37_1	1	2018-09-15	0	0			0			0			0	2019-10-09	1	1	2020-03-15	0	0			0			0			0	0		0		0		0		0		0		0		0		0	2
37	1	3	37	1	2018-09-15	0	0			0			0			0	2019-10-09	1	1	2020-03-15	0	0			0			0			0	0		0		0		0		0		0		0		0		0	2
38	1	1	38	0			0			0			0			0	2018-05-15	1	1	2018-11-07	0	0			0			0			0	0		0		0		0		0		0		0		0		0	2
38	0	1	38_1	0			0			0			0			0	2018-05-15	1	1	2018-11-07	0	0			0			0			0	0		0		0		0		0		0		0		0		0	2
38	1	2	38	1	2018-11-07	0	0			0			0			0	2019-08-06	1	1	2019-12-15	0	0			0			0			0	0		0		0		0		0		0		0		0		0	2
38	0	2	38_1	1	2018-11-07	0	0			0			0			0	2019-08-06	1	1	2019-12-15	0	0			0			0			0	0		0		0		0		0		0		0		0		0	2
39	0	1	39_1	1	2013-06-18	0	0			0			0			0	2013-06-19	1	1	2016-04-12	0	1	2018-02-15	0	1	2019-02-15	0	0			0	0		0		0		0		0		0		0		0		0	2
39	1	1	39	1	2013-06-18	0	0			0			0			0	2013-06-19	1	1	2016-04-12	0	1	2018-02-15	0	1	2019-02-15	0	0			0	0		0		0		0		0		0		0		0		0	2
39	1	2	39	1	2016-04-12	0	1	2018-02-15	0	1	2019-02-15	0	0			0	2019-06-24	1	0			0			0			0			0	0		0		0		0		0		0		0		0		0	2
39	0	2	39_1	1	2016-04-12	0	1	2018-02-15	0	1	2019-02-15	0	0			0	2019-06-24	1	0			0			0			0			0	0		0		0		0		0		0		0		0		0	2
40	0	1	40_1	0			0			0			0			0	2018-02-20	1	1	2018-09-15	0	0			0			0			0	0		0		0		0		0		0		0		0		0	2
40	1	1	40	0			0			0			0			0	2018-02-20	1	1	2018-09-15	0	0			0			0			0	0		0		0		0		0		0		0		0		0	2
40	1	2	40	1	2018-09-15	0	0			0			0			0	2019-07-31	1	0			0			0			0			0	0		0		0		0		0		0		0		0		0	2
40	0	2	40_1	1	2018-09-15	0	0			0			0			0	2019-07-31	1	0			0			0			0			0	0		0		0		0		0		0		0		0		0	2
41	0	1	41_1	1	2017-01-12	0	0			0			0			0	2017-07-05	1	0			0			0			0			0	0		0		0		0		0		0		0		0		0	2
41	1	1	41	1	2017-01-12	0	0			0			0			0	2017-07-05	1	0			0			0			0			0	0		0		0		0		0		0		0		0		0	2
41	1	2	41	1	2017-01-12	0	0			0			0			0	2018-10-31	1	0			0			0			0			0	0		0		0		0		0		0		0		0		0	2
41	0	2	41_1	1	2017-01-12	0	0			0			0			0	2018-10-31	1	0			0			0			0			0	0		0		0		0		0		0		0		0		0	2
41	0	3	41_1	0			0			0			0			0	2019-10-23	1	0			0			0			0			0	0		0		0		0		0		0		0		0		0	2
41	1	3	41	0			0			0			0			0	2019-10-23	1	0			0			0			0			0	0		0		0		0		0		0		0		0		0	2
42	1	1	42	1	2016-01-15	2	0			0			0			1	2016-06-14	1	1	2017-06-15	0	1	2019-02-15	0	0			0			0	0		0		0		0		0		0		0		0		0	2
42	0	1	42_1	1	2016-01-15	2	0			0			0			1	2016-06-14	1	1	2017-06-15	0	1	2019-02-15	0	0			0			0	0		0		0		0		0		0		0		0		0	2
42	0	2	42_1	1	2017-06-15	0	1	2019-02-15	0	0			0			0	2019-09-09	1	0			0			0			0			0	0		0		0		0		0		0		0		0		0	2
42	1	2	42	1	2017-06-15	0	1	2019-02-15	0	0			0			0	2019-09-09	1	0			0			0			0			0	0		0		0		0		0		0		0		0		0	2
43	0	1	43_1	0			0			0			0			0	2014-10-21	1	0			0			0			0			0	0		0		0		0		0		0		0		0		0	2
43	1	1	43	0			0			0			0			0	2014-10-21	1	0			0			0			0			0	0		0		0		0		0		0		0		0		0	2
43	1	2	43	0			0			0			0			0	2018-09-26	1	1	2019-07-15	0	0			0			0			0	0		0		0		0		0		0		0		0		0	2
43	0	2	43_1	0			0			0			0			0	2018-09-26	1	1	2019-07-15	0	0			0			0			0	0		0		0		0		0		0		0		0		0	2
43	1	3	43	1	2019-07-15	0	0			0			0			0	2019-09-25	1	0			0			0			0			0	0		0		0		0		0		0		0		0		0	2
43	0	3	43_1	1	2019-07-15	0	0			0			0			0	2019-09-25	1	0			0			0			0			0	0		0		0		0		0		0		0		0		0	2
44	1	1	44	0			0			0			0			0	2017-11-15	1	0			0			0			0			0	0		0		0		0		0		0		0		0		0	2
44	0	1	44_1	0			0			0			0			0	2017-11-15	1	0			0			0			0			0	0		0		0		0		0		0		0		0		0	2
44	1	2	44	0			0			0			0			0	2019-11-26	1	0			0			0			0			0	0		0		0		0		0		0		0		0		0	2
44	0	2	44_1	0			0			0			0			0	2019-11-26	1	0			0			0			0			0	0		0		0		0		0		0		0		0		0	2
45	0	1	45_1	0			0			0			0			0	2013-04-10	1	0			0			0			0			0	0		0		0		0		0		0		0		0		0	2
45	1	1	45	0			0			0			0			0	2013-04-10	1	0			0			0			0			0	0		0		0		0		0		0		0		0		0	2
45	0	2	45_1	0			0			0			0			0	2018-08-28	1	0			0			0			0			0	0		0		0		0		0		0		0		0		0	2
45	1	2	45	0			0			0			0			0	2018-08-28	1	0			0			0			0			0	0		0		0		0		0		0		0		0		0	2
46	0	1	46_1	0			0			0			0			0	2018-11-06	1	1	2019-09-15	0	0			0			0			0		2018-07-01							0								0	3
46	1	1	46	0			0			0			0			0	2018-11-06	1	1	2019-09-15	0	0			0			0			0		2018-07-01							0								0	3
46	1	2	46	1	2019-09-15	0	0			0			0			0	2019-09-23	1	0			0			0			0			0	0																0	3
46	0	2	46_1	1	2019-09-15	0	0			0			0			0	2019-09-23	1	0			0			0			0			0	0																0	3
47	0	1	47_1	1	2018-02-19	0	0			0			0			0	2018-03-19	1	0			0			0			0			0	0								0								0	3
47	1	1	47	1	2018-02-19	0	0			0			0			0	2018-03-19	1	0			0			0			0			0	0								0								0	3
47	0	2	47_1	1	2018-02-19	0	0			0			0			0	2019-07-19	1	0			0			0			0			0	0																0	3
47	1	2	47	1	2018-02-19	0	0			0			0			0	2019-07-19	1	0			0			0			0			0	0																0	3
48	0	1	48_1	1	2010-11-12	0	0			0			0			0	2010-11-10	1	1	2010-11-12	0	1	2015-04-15	3	1	2018-07-31	0	0			1		2000-07-01								2018-07-15							0	3
48	1	1	48	1	2010-11-12	0	0			0			0			0	2010-11-10	0	1	2010-11-12	0	1	2015-04-15	3	1	2018-07-31	0	0			1		2000-07-01								2018-07-15							0	3
48	0	2	48_1	1	2010-11-12	0	1	2015-04-15	3	1	2018-07-31	0	0			1	2019-10-16	1	0			0			0			0			0		2018-07-15															0	3
48	1	2	48	1	2010-11-12	0	1	2015-04-15	3	1	2018-07-31	0	0			1	2019-10-16	0	0			0			0			0			0		2018-07-15															0	3
49	0	1	49_1	1	2013-07-16	0	0			0			0			0	2013-07-15	1	1	2013-07-16	0	1	2018-12-07	0	0			0			0	0																0	3
49	1	1	49	1	2013-07-16	0	0			0			0			0	2013-07-15	1	1	2013-07-16	0	1	2018-12-07	0	0			0			0	0																0	3
49	0	2	49_1	1	2013-07-16	0	1	2018-12-07	0	0			0			0	2018-12-07	1	0			0			0			0			0									0								0	3
49	1	2	49	1	2013-07-16	0	1	2018-12-07	0	0			0			0	2018-12-07	1	0			0			0			0			0									0								0	3
49	0	3	49_1	1	2018-12-07	0	0			0			0			0	2019-07-24	1	1	2020-03-15	0	0			0			0			0	0																0	3
49	1	3	49	1	2018-12-07	0	0			0			0			0	2019-07-24	1	1	2020-03-15	0	0			0			0			0	0																0	3
50	0	1	50_1	0			0			0			0			0	2011-02-24	1	1	2012-04-19	0	1	2013-03-01	0	0			0			0									1	2013-02-15		2014-01-21					0	3
50	1	1	50	0			0			0			0			0	2011-02-24	0	1	2012-04-19	0	1	2013-03-01	0	0			0			0									1	2013-02-15		2014-01-21					0	3
50	1	2	50	1	2012-04-19	0	1	2013-03-01	0	0			0			0	2019-07-12	0	0			0			0			0			0	1	2013-02-15		2014-01-21													0	3
50	0	2	50_1	1	2012-04-19	0	1	2013-03-01	0	0			0			0	2019-07-12	1	0			0			0			0			0	1	2013-02-15		2014-01-21													0	3
51	0	1	51_1	1	2009-11-17	0	0			0			0			0	2011-05-03	1	1	2016-06-21	0	0			0			0			0	0								0								0	3
51	1	1	51	1	2009-11-17	0	0			0			0			0	2011-05-03	1	1	2016-06-21	0	0			0			0			0	0								0								0	3
51	0	2	51_1	1	2016-06-21	0	0			0			0			0	2016-06-21	1	1	2018-09-15	0	0			0			0			0	0								0								0	3
51	1	2	51	1	2016-06-21	0	0			0			0			0	2016-06-21	1	1	2018-09-15	0	0			0			0			0	0								0								0	3
51	0	3	51_1	1	2018-09-15	0	0			0			0			0	2019-06-05	1	1	2019-09-15	0	0			0			0			0	0																0	3
51	1	3	51	1	2018-09-15	0	0			0			0			0	2019-06-05	1	1	2019-09-15	0	0			0			0			0	0																0	3
52	0	1	52_1	1	2016-09-15	0	0			0			0			0	2016-12-22	1	1	2017-12-06	0	0			0			0			0		2016-02-15								2017-11-30	1	2019-07-16					0	3
52	1	1	52	1	2016-09-15	0	0			0			0			0	2016-12-22	1	1	2017-12-06	0	0			0			0			0		2016-02-15								2017-11-30	1	2019-07-16					0	3
52	1	2	52	1	2017-12-06	0	0			0			0			0	2019-07-16	1	1	2019-07-22	0	1	2020-08-17	0	0			0			0		2017-11-30	1	2019-07-16						2020-07-01							0	3
52	0	2	52_1	1	2017-12-06	0	0			0			0			0	2019-07-16	1	1	2019-07-22	0	1	2020-08-17	0	0			0			0		2017-11-30	1	2019-07-16						2020-07-01							0	3
53	0	1	53_1	0			0			0			0			0	2013-01-24	1	1	2015-08-15	0	1	2019-01-15	0	0			0			0		2012-04-15							0								0	3
53	1	1	53	0			0			0			0			0	2013-01-24	1	1	2015-08-15	0	1	2019-01-15	0	0			0			0		2012-04-15							0								0	3
53	1	2	53	1	2015-08-15	0	1	2019-01-15	0	0			0			0	2019-09-11	1	0			0			0			0			0	0																0	3
53	0	2	53_1	1	2015-08-15	0	1	2019-01-15	0	0			0			0	2019-09-11	1	0			0			0			0			0	0																0	3
54	0	1	54_1	0			0			0			0			0	2014-07-15	1	1	2015-11-03	1	0			0			0			1	0								0								0	3
54	1	1	54	0			0			0			0			0	2014-07-15	0	1	2015-11-03	1	0			0			0			1	0								0								0	3
54	1	2	54	1	2015-11-03	1	0			0			0			1	2015-11-05	0	1	2017-03-08	0	0			0			0			0	0																0	3
54	0	2	54_1	1	2015-11-03	1	0			0			0			1	2015-11-05	1	1	2017-03-08	0	0			0			0			0	0																0	3
55	0	1	55_1	1	2015-09-07	3	0			0			0			1	2015-09-04	1	1	2015-09-07	3	1	2019-01-15	0	0			0			1	0								0								0	3
55	1	1	55	1	2015-09-07	3	0			0			0			1	2015-09-04	1	1	2015-09-07	3	1	2019-01-15	0	0			0			1	0								0								0	3
55	0	2	55_1	1	2015-09-07	3	1	2019-01-15	0	0			0			1	2019-07-11	1	0			0			0			0			0	0								0								0	3
55	1	2	55	1	2015-09-07	3	1	2019-01-15	0	0			0			1	2019-07-11	1	0			0			0			0			0	0								0								0	3
56	0	1	56_1	1	2010-07-15	1	1	2012-12-28	0	0			0			1	2012-12-27	1	1	2012-12-28	0	1	2016-03-15	0	1	2018-12-15	0	0			0		2012-12-26								2016-02-06							0	3
56	1	1	56	1	2010-07-15	1	1	2012-12-28	0	0			0			1	2012-12-27	1	1	2012-12-28	0	1	2016-03-15	0	1	2018-12-15	0	0			0		2012-12-26								2016-02-06							0	3
56	0	2	56_1	1	2012-12-28	0	1	2016-03-15	0	1	2018-12-15	0	0			0	2019-09-09	1	0			0			0			0			0		2016-02-06															0	3
56	1	2	56	1	2012-12-28	0	1	2016-03-15	0	1	2018-12-15	0	0			0	2019-09-09	1	0			0			0			0			0		2016-02-06															0	3
57	0	1	57_1	0			0			0			0			0	2011-02-18	1	1	2013-10-15	2	0			0			0			1	1	2010-02-15		2010-03-15					1	2012-04-15	1	2012-05-15		2013-09-15			0	3
57	1	1	57	0			0			0			0			0	2011-02-18	1	1	2013-10-15	2	0			0			0			1	1	2010-02-15		2010-03-15					1	2012-04-15	1	2012-05-15		2013-09-15			0	3
57	0	2	57_1	1	2013-10-15	2	0			0			0			1	2014-03-31	1	1	2017-01-15	1	1	2018-06-15	0	0			0			1	1	2012-04-15	1	2012-05-15		2013-09-15											0	3
57	1	2	57	1	2013-10-15	2	0			0			0			1	2014-03-31	1	1	2017-01-15	1	1	2018-06-15	0	0			0			1	1	2012-04-15	1	2012-05-15		2013-09-15											0	3
58	0	1	58_1	0			0			0			0			0	2011-03-11	1	1	2011-12-02	0	0			0			0			0	0								0								0	3
58	1	1	58	0			0			0			0			0	2011-03-11	1	1	2011-12-02	0	0			0			0			0	0								0								0	3
58	0	2	58_1	1	2011-12-02	0	0			0			0			0	2014-02-25	0	0			0			0			0			0	0																0	3
58	1	2	58	1	2011-12-02	0	0			0			0			0	2014-02-25	1	0			0			0			0			0	0																0	3
58	0	3	58_1	0			0			0			0			0	2016-03-09	1	0			0			0			0			0																	0	3
58	1	3	58	0			0			0			0			0	2016-03-09	0	0			0			0			0			0																	0	3
59	0	1	59_1	1	2011-12-14	0	0			0			0			0	2012-03-06	0	1	2019-05-17	0	0			0			0			0	0								0								0	3
59	1	1	59	1	2011-12-14	0	0			0			0			0	2012-03-06	1	1	2019-05-17	0	0			0			0			0	0								0								0	3
59	0	2	59_1	1	2019-05-17	0	0			0			0			0	2019-09-17	0	0			0			0			0			0	0																0	3
59	1	2	59	1	2019-05-17	0	0			0			0			0	2019-09-17	1	0			0			0			0			0	0																0	3
60	0	1	60_1	0			0			0			0			0	2011-03-21	0	0			0			0			0			0	0								0								0	3
60	1	1	60	0			0			0			0			0	2011-03-21	1	0			0			0			0			0	0								0								0	3
60	0	2	60_1	0			0			0			0			0	2012-03-05	0	1	2016-03-09	1	0			0			0			1	0								0								0	3
60	1	2	60	0			0			0			0			0	2012-03-05	1	1	2016-03-09	1	0			0			0			1	0								0								0	3
61	0	1	61_1	1	2015-08-24	0	0			0			0			0	2016-12-19	1	0			0			0			0			0		2016-05-15								2017-03-17							0	3
61	1	1	61	1	2015-08-24	0	0			0			0			0	2016-12-19	0	0			0			0			0			0		2016-05-15								2017-03-17							0	3
61	1	2	61	0			0			0			0			0	2019-07-10	0	1	2019-11-25	0	0			0			0			0		2017-03-17								2019-11-03							0	3
61	0	2	61_1	0			0			0			0			0	2019-07-10	1	1	2019-11-25	0	0			0			0			0		2017-03-17								2019-11-03							0	3
62	0	1	62_1	0			0			0			0			0	2015-04-10	1	1	2015-04-15	0	1	2016-05-23	0	0			0			0	1	2014-05-15	1	2014-06-15		2014-08-15			0		0						0	2
62	1	1	62	0			0			0			0			0	2015-04-10	0	1	2015-04-15	0	1	2016-05-23	0	0			0			0	1	2014-05-15	1	2014-06-15		2014-08-15			0		0						0	2
62	1	2	62	1	2015-04-15	0	1	2016-05-23	0	0			0			0	2016-07-11	1	1	2016-12-14	0	1	2018-02-13	0	1	2018-09-15	0	0			0									0								0	2
62	0	2	62_1	1	2015-04-15	0	1	2016-05-23	0	0			0			0	2016-07-11	1	1	2016-12-14	0	1	2018-02-13	0	1	2018-09-15	0	0			0									0								0	2
62	1	3	62	1	2016-12-14	0	1	2018-02-13	0	1	2018-09-15	0	0			0	2019-11-26	1	0			0			0			0			0																	0	2
62	0	3	62_1	1	2016-12-14	0	1	2018-02-13	0	1	2018-09-15	0	0			0	2019-11-26	1	0			0			0			0			0																	0	2
63	0	1	63_1	1	2012-09-27	0	0			0			0			0	2012-10-02	1	1	2016-01-15	0	1	2017-06-15	0	0			0			0		2012-03-15								2016-12-15			1				0	3
63	1	1	63	1	2012-09-27	0	0			0			0			0	2012-10-02	1	1	2016-01-15	0	1	2017-06-15	0	0			0			0		2012-03-15								2016-12-15			1				0	3
63	0	2	63_1	1	2016-01-15	0	1	2017-06-15	0	0			0			0	2017-07-20	1	1	2018-09-15	0	0			0			0			0		2016-12-15			1	2016-12-15											0	3
63	1	2	63	1	2016-01-15	0	1	2017-06-15	0	0			0			0	2017-07-20	1	1	2018-09-15	0	0			0			0			0		2016-12-15			1	2016-12-15											0	3
63	0	3	63_1	1	2018-09-15	0	0			0			0			0	2019-12-13	1	0			0			0			0			0																	0	3
63	1	3	63	1	2018-09-15	0	0			0			0			0	2019-12-13	1	0			0			0			0			0																	0	3
64	0	1	64_1	0			0			0			0			0	2015-10-20	1	1	2015-11-19	0	0			0			0			0	0								0								0	3
64	1	1	64	0			0			0			0			0	2015-10-20	1	1	2015-11-19	0	0			0			0			0	0								0								0	3
64	0	2	64_1	1	2015-11-19	0	0			0			0			0	2019-09-24	1	0			0			0			0			0	0								0								0	3
64	1	2	64	1	2015-11-19	0	0			0			0			0	2019-09-24	1	0			0			0			0			0	0								0								0	3
65	0	1	65_1	1	2014-04-15	3	0			0			0			1	2014-10-10	1	1	2015-04-27	0	1	2015-10-30	0	1	2017-01-15	0	1	2018-02-06	0	0	0								1	2014-10-15	1	2014-11-29		2016-07-15			0	3
65	1	1	65	1	2014-04-15	3	0			0			0			1	2014-10-10	1	1	2015-04-27	0	1	2015-10-30	0	1	2017-01-15	0	1	2018-02-06	0	0	0								1	2014-10-15	1	2014-11-29		2016-07-15			0	3
65	0	2	65_1	1	2015-04-27	0	1	2015-10-30	0	1	2017-01-15	0	1	2018-02-06	0	0	2018-03-05	1	1	2019-02-11	0	0			0			0			0	1	2014-10-15	1	2014-11-29		2016-07-15			0								0	3
65	1	2	65	1	2015-04-27	0	1	2015-10-30	0	1	2017-01-15	0	1	2018-02-06	0	0	2018-03-05	1	1	2019-02-11	0	0			0			0			0	1	2014-10-15	1	2014-11-29		2016-07-15			0								0	3
65	1	3	65	1	2019-02-11	0	0			0			0			0	2019-03-05	1	0			0			0			0			0	0									2019-12-15							0	3
65	0	3	65_1	1	2019-02-11	0	0			0			0			0	2019-03-05	1	0			0			0			0			0	0									2019-12-15							0	3
66	0	1	66_1	0			0			0			0			0	2010-10-27	1	1	2012-07-01	2	1	2015-04-20	0	1	2018-05-25	0	1	2018-10-01	0	1		2009-09-15							0								0	3
66	1	1	66	0			0			0			0			0	2010-10-27	1	1	2012-07-01	2	1	2015-04-20	0	1	2018-05-25	0	1	2018-10-01	0	1		2009-09-15							0								0	3
66	1	2	66	1	2012-07-01	2	1	2015-04-20	0	1	2018-05-25	0	1	2018-10-01	0	1	2018-10-01	1	1	2019-09-10	0	0			0			0			0	0								0								0	3
66	0	2	66_1	1	2012-07-01	2	1	2015-04-20	0	1	2018-05-25	0	1	2018-10-01	0	1	2018-10-01	1	1	2019-09-10	0	0			0			0			0	0								0								0	3
66	0	3	66_1	1	2018-10-01	0	1	2019-09-10	0	0			0			0	2019-09-17	1	0			0			0			0			0	0																0	3
66	1	3	66	1	2018-10-01	0	1	2019-09-10	0	0			0			0	2019-09-17	1	0			0			0			0			0	0																0	3
67	1	1	67	1	2017-06-15	0	0			0			0			0	2018-02-05	1	1	2018-05-15	0	1	2019-07-01	1	0			0			1	0								0								0	3
67	0	1	67_1	1	2017-06-15	0	0			0			0			0	2018-02-05	1	1	2018-05-15	0	1	2019-07-01	1	0			0			1	0								0								0	3
67	1	2	67	1	2018-05-15	0	1	2019-07-01	1	0			0			1	2019-07-16	1	0			0			0			0			0	0																0	3
67	0	2	67_1	1	2018-05-15	0	1	2019-07-01	1	0			0			1	2019-07-16	1	0			0			0			0			0	0																0	3
68	0	1	68_1	0	2016-10-13	0	0			0			0			0	2018-04-03	1	1	2019-03-15	1	0			0			0			1	0								0								0	3
68	1	1	68	0	2016-10-13	0	0			0			0			0	2018-04-03	1	1	2019-03-15	1	0			0			0			1	0								0								0	3
68	1	2	68	1	2019-03-15	1	0			0			0			1	2019-08-06	1	0			0			0			0			0	0																0	3
68	0	2	68_1	1	2019-03-15	1	0			0			0			1	2019-08-06	1	0			0			0			0			0	0																0	3
69	0	1	69_1	1	2012-04-13	0	0			0			0			0	2013-11-29	0	1	2017-02-03	0	1	2017-05-02	0	1	2018-01-18	0	1	2018-12-17	0	0	0								1	2016-01-20		2018-03-18					0	3
69	1	1	69	1	2012-04-13	0	0			0			0			0	2013-11-29	1	1	2017-02-03	0	1	2017-05-02	0	1	2018-01-18	0	1	2018-12-17	0	0	0								1	2016-01-20		2018-03-18					0	3
69	0	2	69_1	1	2017-02-03	0	1	2017-05-02	0	1	2018-01-18	0	1	2018-12-17	0	0	2019-09-19	0	0			0			0			0			0	1	2016-01-20		2018-03-18						2019-11-06							0	3
69	1	2	69	1	2017-02-03	0	1	2017-05-02	0	1	2018-01-18	0	1	2018-12-17	0	0	2019-09-19	1	0			0			0			0			0	1	2016-01-20		2018-03-18						2019-11-06							0	3
70	0	1	70_1	1	2009-03-26	3	0			0			0			1	2012-06-15	1	1	2012-07-20	0	1	2017-04-26	0	0			0			0	1	2012-04-14		2012-05-14													0	3
70	1	1	70	1	2009-03-26	3	0			0			0			1	2012-06-15	1	1	2012-07-20	0	1	2017-04-26	0	0			0			0	1	2012-04-14		2012-05-14													0	3
70	1	2	70	1	2012-07-20	0	1	2017-04-26	0	0			0			0	2019-07-10	1	1	2019-08-28	0	0			0			0			0									0								0	3
70	0	2	70_1	1	2012-07-20	0	1	2017-04-26	0	0			0			0	2019-07-10	1	1	2019-08-28	0	0			0			0			0									0								0	3
71	0	1	71_1	1	2013-01-15	0	0			0			0			0	2014-05-12	1	0			0			0			0			0		2013-12-15							1	2014-11-15		2015-01-01					0	3
71	1	1	71	1	2013-01-15	0	0			0			0			0	2014-05-12	1	0			0			0			0			0		2013-12-15							1	2014-11-15		2015-01-01					0	3
71	0	2	71_1	0			0			0			0			0	2015-04-16	1	0			0			0			0			0	1	2014-11-15		2015-01-01					0								0	3
71	1	2	71	0			0			0			0			0	2015-04-16	1	0			0			0			0			0	1	2014-11-15		2015-01-01					0								0	3
71	1	3	71	1	2016-06-17	0	0			0			0			0	2016-06-15	1	1	2016-06-17	0	0			0			0			0	0								0								0	3
71	0	3	71_1	1	2016-06-17	0	0			0			0			0	2016-06-15	1	1	2016-06-17	0	0			0			0			0	0								0								0	3
71	0	4	71_1	1	2016-06-17	0	0			0			0			0	2018-01-31	1	1	2018-08-22	0	0			0			0			0	0																0	3
71	1	4	71	1	2016-06-17	0	0			0			0			0	2018-01-31	1	1	2018-08-22	0	0			0			0			0	0																0	3
72	0	1	72_1	0			0			0			0			0	2014-03-14	1	0			0			0			0			0	0								0								0	3
72	1	1	72	0			0			0			0			0	2014-03-14	1	0			0			0			0			0	0								0								0	3
72	1	2	72	0			0			0			0			0	2019-07-11	1	0			0			0			0			0	0								0								0	3
72	0	2	72_1	0			0			0			0			0	2019-07-11	1	0			0			0			0			0	0								0								0	3
73	0	1	73_1	0			0			0			0			0	2012-02-29	1	0			0			0			0			0		2011-12-15															0	3
73	1	1	73	0			0			0			0			0	2012-02-29	1	0			0			0			0			0		2011-12-15															0	3
73	1	2	73	0			0			0			0			0	2016-04-12	1	1	2017-11-03	1	0			0			0			1									1	2016-05-15		2017-05-15					0	3
73	0	2	73_1	0			0			0			0			0	2016-04-12	1	1	2017-11-03	1	0			0			0			1									1	2016-05-15		2017-05-15					0	3
73	0	3	73_1	1	2017-11-03	1	0			0			0			1	2018-05-24	1	0			0			0			0			0	1	2016-05-15		2017-05-15													0	3
73	1	3	73	1	2017-11-03	1	0			0			0			1	2018-05-24	1	0			0			0			0			0	1	2016-05-15		2017-05-15													0	3
74	0	1	74_1	1	2016-12-05	0	0			0			0			0	2018-12-11	1	0			0			0			0			0	0								0								0	3
74	1	1	74	1	2016-12-05	0	0			0			0			0	2018-12-11	0	0			0			0			0			0	0								0								0	3
74	1	2	74	0			0			0			0			0	2020-02-01	0	0			0			0			0			0	0																0	3
74	0	2	74_1	0			0			0			0			0	2020-02-01	1	0			0			0			0			0	0																0	3
75	0	1	75_1	1	2011-11-28	1	0			0			0			1	2011-12-22	1	1	2015-04-08	0	0			0			0			0																	0	3
75	1	1	75	1	2011-11-28	1	0			0			0			1	2011-12-22	1	1	2015-04-08	0	0			0			0			0																	0	3
75	0	2	75_1	1	2015-04-08	0	0			0			0			0	2015-10-27	1	1	2016-10-14	0	0			0			0			0																	0	3
75	1	2	75	1	2015-04-08	0	0			0			0			0	2015-10-27	1	1	2016-10-14	0	0			0			0			0																	0	3
75	0	3	75_1	1	2016-10-14	0	0			0			0			0	2018-01-17	1	1	2018-02-06	0	0			0			0			0										2019-12-06							0	3
75	1	3	75	1	2016-10-14	0	0			0			0			0	2018-01-17	0	1	2018-02-06	0	0			0			0			0										2019-12-06							0	3
76	0	1	76_1	0			0			0			0			0	2018-02-22	1	1	2018-08-25	1	1	2018-12-15	0	1	2019-07-15	0	0			1	0								0								0	3
76	1	1	76	0			0			0			0			0	2018-02-22	1	1	2018-08-25	1	1	2018-12-15	0	1	2019-07-15	0	0			1	0								0								0	3
76	1	2	76	1	2018-08-25	1	1	2018-12-15	0	1	2019-07-15	0	0			1	2019-07-17	1	1	2020-07-15	0	0			0			0			0	0																0	3
76	0	2	76_1	1	2018-08-25	1	1	2018-12-15	0	1	2019-07-15	0	0			1	2019-07-17	1	1	2020-07-15	0	0			0			0			0	0																0	3
77	1	1	77	0			0			0			0			0	2015-07-10	1	1	2015-09-16	0	1	2016-03-07	0	0			0			0	1	2014-07-01		2015-07-08					0								0	3
77	0	1	77_1	0			0			0			0			0	2015-07-10	0	1	2015-09-16	0	1	2016-03-07	0	0			0			0	1	2014-07-01		2015-07-08					0								0	3
77	0	2	77_1	1	2015-09-16	0	1	2016-03-07	0	0			0			0	2016-10-19	0	1	2017-07-01	0	0			0			0			0	0																0	3
77	1	2	77	1	2015-09-16	0	1	2016-03-07	0	0			0			0	2016-10-19	1	1	2017-07-01	0	0			0			0			0	0																0	3
78	0	1	78_1	0			0			0			0			0	2011-04-04	1	0			0			0			0			0																	0	3
78	1	1	78	0			0			0			0			0	2011-04-04	1	0			0			0			0			0																	0	3
78	0	2	78_1	0			0			0			0			0	2019-03-25	1	0			0			0			0			0																	0	3
78	1	2	78	0			0			0			0			0	2019-03-25	1	0			0			0			0			0																	0	3
79	0	1	79_1	0			0			0			0			0	2017-09-14	0	1	2019-02-15	0	0			0			0			0	0								0								0	3
79	1	1	79	0			0			0			0			0	2017-09-14	1	1	2019-02-15	0	0			0			0			0	0								0								0	3
79	0	2	79_1	1	2019-02-15	0	0			0			0			0	2019-07-15	0	1	2019-12-15	0	0			0			0			0	0																0	3
79	1	2	79	1	2019-02-15	0	0			0			0			0	2019-07-15	1	1	2019-12-15	0	0			0			0			0	0																0	3
80	0	1	80_1	1	2018-01-09	0	0			0			0			0	2018-01-19	1	1	2018-07-25	0	1	2019-01-03	0	1	2019-03-06	0	0			0	0								0								0	3
80	1	1	80	1	2018-01-09	0	0			0			0			0	2018-01-19	1	1	2018-07-25	0	1	2019-01-03	0	1	2019-03-06	0	0			0	0								0								0	3
80	0	2	80_1	1	2018-07-25	0	1	2019-01-03	0	1	2019-03-06	0	0			0	2019-11-08	1	0			0			0			0			0	0																0	3
80	1	2	80	1	2018-07-25	0	1	2019-01-03	0	1	2019-03-06	0	0			0	2019-11-08	1	0			0			0			0			0	0																0	3
81	0	1	81_1	0			0			0			0			0	2011-08-12	1	1	2012-12-21	0	1	2016-02-15	0	1	2016-08-03	0	0			0	1	2010-07-15	1	2011-02-15	1	2011-04-15		2011-07-28	1	2011-09-20	1	2011-10-15	1	2011-11-15	1	2012-12-17	0	3
81	1	1	81	0			0			0			0			0	2011-08-12	1	1	2012-12-21	0	1	2016-02-15	0	1	2016-08-03	0	0			0	1	2010-07-15	1	2011-02-15	1	2011-04-15		2011-07-28	1	2011-09-20	1	2011-10-15	1	2011-11-15	1	2012-12-17	0	3
81	0	2	81_1	1	2012-12-21	0	0			0			0			0	2014-02-03	1	1	2016-02-15	0	0			0			0			0	1	2011-09-20	1	2011-10-15	1	2011-11-15	1	2012-12-17									0	3
81	1	2	81	1	2012-12-21	0	0			0			0			0	2014-02-03	0	1	2016-02-15	0	0			0			0			0	1	2011-09-20	1	2011-10-15	1	2011-11-15	1	2012-12-17									0	3
81	0	3	81_1	1	2016-02-15		0			0			0			0	2017-07-04	1	1	2018-02-15	0	0			0			0			0										2018-02-15							0	3
81	1	3	81	1	2016-02-15		0			0			0			0	2017-07-04	1	1	2018-02-15	0	0			0			0			0										2018-02-15							0	3
81	1	4	81	1	2018-02-15	0	0			0			0			0	2019-11-27	0	1	2020-08-07		0			0			0			0		2018-02-15															0	3
81	0	4	81_1	1	2018-02-15	0	0			0			0			0	2019-11-27	1	1	2020-08-07		0			0			0			0		2018-02-15															0	3
82	0	1	82_1	0			0			0			0			0	2015-02-18	1	1	2015-04-27	3	1	2016-04-15	3	1	2017-11-15	3	0			1	0								0								0	3
82	1	1	82	0			0			0			0			0	2015-02-18	0	1	2015-04-27	3	1	2016-04-15	3	1	2017-11-15	3	0			1	0								0								0	3
82	1	2	82	1	2015-04-27	3	1	2016-04-15	3	1	2017-11-15	3	0			1	2019-07-18	0	0			0			0			0			0	0																0	3
82	0	2	82_1	1	2015-04-27	3	1	2016-04-15	3	1	2017-11-15	3	0			1	2019-07-18	1	0			0			0			0			0	0																0	3
83	0	1	83_1	1	2012-01-15	0	1	2013-01-04	0	0			0			0	2013-01-03	0	1	2013-01-04	0	1	2015-07-21	2	1	2015-11-09	0	0			1										2015-10-15							0	3
83	1	1	83	1	2012-01-15	0	1	2013-01-04	0	0			0			0	2013-01-03	1	1	2013-01-04	0	1	2015-07-21	2	1	2015-11-09	0	0			1										2015-10-15							0	3
83	0	2	83_1	1	2013-01-04	0	1	2015-07-21	2	1	2015-11-09	0	0			1	2016-04-13	1	1	2016-04-18	2	0			0			0			1		2015-10-15								2019-05-15							0	3
83	1	2	83	1	2013-01-04	0	1	2015-07-21	2	1	2015-11-09	0	0			1	2016-04-13	1	1	2016-04-18	2	0			0			0			1		2015-10-15								2019-05-15							0	3
83	1	3	83	1	2016-04-18	2	0			0			0			1	2019-07-18	1	0			0			0			0			0		2019-05-15															0	3
83	0	3	83_1	1	2016-04-18	2	0			0			0			1	2019-07-18	1	0			0			0			0			0		2019-05-15															0	3
84	0	1	84_1	0			0			0			0			0	2012-11-29	1	0			0			0			0			0	0								0								0	3
84	1	1	84	0			0			0			0			0	2012-11-29	1	0			0			0			0			0	0								0								0	3
84	1	2	84	0			0			0			0			0	2018-02-28	1	0			0			0			0			0	0								0								0	3
84	0	2	84_1	0			0			0			0			0	2018-02-28	1	0			0			0			0			0	0								0								0	3
85	0	1	85_1	0			0			0			0			0	2010-12-06	1	1	2012-12-04	2	1	2013-06-03	0	1	2015-03-02	0	1	2016-03-21	0	1									0								0	3
85	1	1	85	0			0			0			0			0	2010-12-06	1	1	2012-12-04	2	1	2013-06-03	0	1	2015-03-02	0	1	2016-03-21	0	1									0								0	3
85	1	2	85	1	2012-12-04	2	1	2013-06-03	0	1	2015-03-02	0	1	2016-03-21	0	1	2016-07-05	1	1	2017-03-13	0	1	2018-09-17	0	0			0			0	0																0	3
85	0	2	85_1	1	2012-12-04	2	1	2013-06-03	0	1	2015-03-02	0	1	2016-03-21	0	1	2016-07-05	1	1	2017-03-13	0	1	2018-09-17	0	0			0			0	0																0	3
85	0	3	85_1	1	2017-03-13	0	1	2018-09-17	0	0			0			0	2019-03-11	1	1	2019-10-29	0	0			0			0			0																	0	3
85	1	3	85	1	2017-03-13	0	1	2018-09-17	0	0			0			0	2019-03-11	1	1	2019-10-29	0	0			0			0			0																	0	3
86	0	1	86_1	0			0			0			0			0	2011-03-21	1	0			0			0			0			0	0								0								0	3
86	1	1	86	0			0			0			0			0	2011-03-21	1	0			0			0			0			0	0								0								0	3
86	0	2	86_1	0			0			0			0			0	2019-07-10	1	0			0			0			0			0	0								0								0	3
86	1	2	86	0			0			0			0			0	2019-07-10	1	0			0			0			0			0	0								0								0	3
87	0	1	87_1	1	2012-06-04	1	1	2013-01-14	1	0			0			1	2013-01-31	1	1	2013-07-01	0	1	2016-01-15	0	1	2016-08-15	0	0			0	0								0								0	3
87	1	1	87	1	2012-06-04	1	1	2013-01-14	1	0			0			1	2013-01-31	1	1	2013-07-01	0	1	2016-01-15	0	1	2016-08-15	0	0			0	0								0								0	3
87	0	2	87_1	1	2013-07-01	0	1	2016-01-15	0	1	2016-08-15	0	0			0	2016-09-26	1	1	2017-02-15	0	1	2018-09-21	0	0			0			0	0								0								0	3
87	1	2	87	1	2013-07-01	0	1	2016-01-15	0	1	2016-08-15	0	0			0	2016-09-26	1	1	2017-02-15	0	1	2018-09-21	0	0			0			0	0								0								0	3
87	0	3	87_1	1	2017-02-15	0	1	2018-09-21	0	0			0			0	2019-05-29	1	0			0			0			0			0	0								0								0	3
87	1	3	87	1	2017-02-15	0	1	2018-09-21	0	0			0			0	2019-05-29	1	0			0			0			0			0	0								0								0	3
88	0	1	88_1	1	2010-05-11	0	0			0			0			0	2010-12-06	1	1		0	0			0			0			0	0								0								0	3
88	1	1	88	1	2010-05-11	0	0			0			0			0	2010-12-06	1	1		0	0			0			0			0	0								0								0	3
88	0	2	88_1	1		0	0			0			0			0	2012-01-16	1	0			0			0			0			0	0								0								0	3
88	1	2	88	1		0	0			0			0			0	2012-01-16	1	0			0			0			0			0	0								0								0	3
89	0	1	89_1	1		0	0			0			0			0	2011-09-26	1	1	2013-02-15	0	1	2015-03-09	0	1	2017-04-24	0	1	2019-02-04	0	0		2010-09-01							0								0	3
89	1	1	89	1		0	0			0			0			0	2011-09-26	1	1	2013-02-15	0	1	2015-03-09	0	1	2017-04-24	0	1	2019-02-04	0	0		2010-09-01							0								0	3
89	0	2	89_1	1	2013-02-15	0	1	2015-03-09	0	1	2017-04-24	0	1	2019-02-04	0	0	2019-07-17	1	1	2019-09-15	0	0			0			0			0	0								0								0	3
89	1	2	89	1	2013-02-15	0	1	2015-03-09	0	1	2017-04-24	0	1	2019-02-04	0	0	2019-07-17	1	1	2019-09-15	0	0			0			0			0	0								0								0	3
90	0	1	90_1	0			0			0			0			0	2011-06-06	1	0			0			0			0			0									0								0	3
90	1	1	90	0			0			0			0			0	2011-06-06	1	0			0			0			0			0									0								0	3
90	0	2	90_1	0			0			0			0			0	2012-07-10	1	0			0			0			0			0	0																0	3
90	1	2	90	0			0			0			0			0	2012-07-10	1	0			0			0			0			0	0																0	3
91	0	1	91_1	0			0			0			0			0	2012-05-03	0	1	2018-08-13	0	0			0			0			0									0								0	3
91	1	1	91	0			0			0			0			0	2012-05-03	1	1	2018-08-13	0	0			0			0			0									0								0	3
91	0	2	91_1	1	2018-08-13	0	0			0			0			0	2018-08-13	1	0			0			0			0			0	0								0								0	3
91	1	2	91	1	2018-08-13	0	0			0			0			0	2018-08-13	1	0			0			0			0			0	0								0								0	3
92	1	1	92	1	2016-01-15	1	0			0			0			1	2016-03-17	1	0			0			0			0			0		2015-08-15								2016-05-15							0	3
92	0	1	92_1	1	2016-01-15	1	0			0			0			1	2016-03-17	1	0			0			0			0			0		2015-08-15								2016-05-15							0	3
92	1	2	92	1	2016-01-15	1	0			0			0			1	2017-03-02	1	1	2017-07-25	0	0			0			0			0		2016-05-15								2017-05-15							0	3
92	0	2	92_1	1	2016-01-15	1	0			0			0			1	2017-03-02	1	1	2017-07-25	0	0			0			0			0		2016-05-15								2017-05-15							0	3
92	1	3	92	1	2017-07-25	0	0			0			0			0	2018-05-15	1	1	2018-07-24	0	1	2019-06-11	1	0			0			1		2017-05-15							0								0	3
92	0	3	92_1	1	2017-07-25	0	0			0			0			0	2018-05-15	1	1	2018-07-24	0	1	2019-06-11	1	0			0			1		2017-05-15							0								0	3
92	1	4	92	1	2018-07-24	0	1	2019-06-11	1	0			0			1	2019-06-13	1	0			0			0			0			0	0								0								0	3
92	0	4	92_1	1	2018-07-24	0	1	2019-06-11	1	0			0			1	2019-06-13	1	0			0			0			0			0	0								0								0	3
93	0	1	93_1	1	2011-05-06	0	0			0			0			0	2011-10-12	1	0			0			0			0			0	0									2014-01-23							0	3
93	1	1	93	1	2011-05-06	0	0			0			0			0	2011-10-12	1	0			0			0			0			0	0									2014-01-23							0	3
93	0	2	93_1	0			0			0			0			0	2014-01-24	1	1	2015-07-15	0	1	2018-03-15	0	1	2019-07-15	0	0			0		2014-01-23							1	2018-11-15		2019-01-15					0	3
93	1	2	93	0			0			0			0			0	2014-01-24	1	1	2015-07-15	0	1	2018-03-15	0	1	2019-07-15	0	0			0		2014-01-23							1	2018-11-15		2019-01-15					0	3
93	1	3	93	1	2015-07-15	0	1	2018-03-15	0	1	2019-07-15	0	0			0	2019-07-23	1	0			0			0			0			0	1	2018-11-15		2019-01-15													0	3
93	0	3	93_1	1	2015-07-15	0	1	2018-03-15	0	1	2019-07-15	0	0			0	2019-07-23	1	0			0			0			0			0	1	2018-11-15		2019-01-15													0	3
94	0	1	94_1	0			0			0			0			0	2010-11-29	1	0			0			0			0			0																	0	3
94	1	1	94	0			0			0			0			0	2010-11-29	1	0			0			0			0			0																	0	3
94	0	2	94_1	0			0			0			0			0	2011-10-04	1	0			0			0			0			0																	0	3
94	1	2	94	0			0			0			0			0	2011-10-04	1	0			0			0			0			0																	0	3
94	0	3	94_1	0			0			0			0			0	2012-10-02	1	0			0			0			0			0																	0	3
94	1	3	94	0			0			0			0			0	2012-10-02	1	0			0			0			0			0																	0	3
94	0	4	94_1	0			0			0			0			0	2014-04-15	1	0			0			0			0			0																	0	3
94	1	4	94	0			0			0			0			0	2014-04-15	1	0			0			0			0			0																	0	3
94	0	5	94_1	0			0			0			0			0	2015-06-24	1	0			0			0			0			0																	0	3
94	1	5	94	0			0			0			0			0	2015-06-24	1	0			0			0			0			0																	0	3
94	0	6	94_1	0			0			0			0			0	2016-10-06	1	1	2018-02-07	0	1	2019-07-15	0	0			0			0										2016-10-10							0	3
94	1	6	94	0			0			0			0			0	2016-10-06	1	1	2018-02-07	0	1	2019-07-15	0	0			0			0										2016-10-10							0	3
95	0	1	95_1	0			0			0			0			0	2010-11-03	1	1	2011-02-15	0	1	2012-02-15	0	0			0			0		2010-08-30							1	2010-08-30							0	3
95	1	1	95	0			0			0			0			0	2010-11-03	1	1	2011-02-15	0	1	2012-02-15	0	0			0			0		2010-08-30							1	2010-08-30							0	3
95	0	2	95_1	1	2011-02-15	0	1	2012-02-15	0	0			0			0	2016-02-18	1	1	2016-04-15	0	0			0			0			0	1	2010-08-30								2016-07-15							0	3
95	1	2	95	1	2011-02-15	0	1	2012-02-15	0	0			0			0	2016-02-18	1	1	2016-04-15	0	0			0			0			0	1	2010-08-30								2016-07-15							0	3
95	0	3	95_1	1	2016-04-15	0	0			0			0			0	2017-02-17	1	0			0			0			0			0		2016-07-15							0								0	3
95	1	3	95	1	2016-04-15	0	0			0			0			0	2017-02-17	1	0			0			0			0			0		2016-07-15							0								0	3
95	1	4	95	0			0			0			0			0	2019-07-11	1	0			0			0			0			0	0								0								0	3
95	0	4	95_1	0			0			0			0			0	2019-07-11	1	0			0			0			0			0	0								0								0	3
96	0	1	96_1	1	2014-02-13	0	0			0			0			0	2014-02-14	1	1	2015-09-21	0	1	2017-01-04	0	0			0			0		2013-07-01								2014-08-23							0	3
96	1	1	96	1	2014-02-13	0	0			0			0			0	2014-02-14	1	1	2015-09-21	0	1	2017-01-04	0	0			0			0		2013-07-01								2014-08-23							0	3
96	0	2	96_1	1	2015-09-21	0	1	2017-01-04	0	0			0			0	2017-05-12	1	1	2018-11-23	1	0			0			0			1		2014-08-23							0								0	3
96	1	2	96	1	2015-09-21	0	1	2017-01-04	0	0			0			0	2017-05-12	1	1	2018-11-23	1	0			0			0			1		2014-08-23							0								0	3
97	0	1	97_1	0			0			0			0			0	2013-09-02	1	1	2014-07-21	0	0			0			0			0	0									2014-07-01							0	3
97	1	1	97	0			0			0			0			0	2013-09-02	1	1	2014-07-21	0	0			0			0			0	0									2014-07-01							0	3
97	0	2	97_1	1	2014-07-21	0	0			0			0			0	2014-07-21	1	1	2014-11-25	0	0			0			0			0		2014-07-01							1	2015-04-10		2015-08-27					0	3
97	1	2	97	1	2014-07-21	0	0			0			0			0	2014-07-21	1	1	2014-11-25	0	0			0			0			0		2014-07-01							1	2015-04-10		2015-08-27					0	3
97	1	3	97	1	2014-07-21	0	1	2014-11-25	0	0			0			0	2015-09-11	1	1	2015-09-15	0	1	2016-01-28	0	0			0			0	1	2015-04-10		2015-08-27					1	2016-01-23		2016-06-09					0	3
97	0	3	97_1	1	2014-07-21	0	1	2014-11-25	0	0			0			0	2015-09-11	1	1	2015-09-15	0	1	2016-01-28	0	0			0			0	1	2015-04-10		2015-08-27					1	2016-01-23		2016-06-09					0	3
97	0	4	97_1	1	2015-09-15	0	1	2016-01-28	0	0			0			0	2016-08-31	1	1	2016-11-07	0	1	2017-02-14	0	0			0			0	1	2016-01-23		2016-06-09					1	2016-11-04	1	2017-02-10	1				0	3
97	1	4	97	1	2015-09-15	0	1	2016-01-28	0	0			0			0	2016-08-31	1	1	2016-11-07	0	1	2017-02-14	0	0			0			0	1	2016-01-23		2016-06-09					1	2016-11-04	1	2017-02-10	1				0	3
97	0	5	97_1	1	2016-11-07	0	1	2017-02-14	0	0			0			0	2017-06-29	1	0			0			0			0			0	1	2016-11-04	1	2017-02-10	1				0								0	3
97	1	5	97	1	2016-11-07	0	1	2017-02-14	0	0			0			0	2017-06-29	1	0			0			0			0			0	1	2016-11-04	1	2017-02-10	1				0								0	3
97	0	6	97_1	0			0			0			0			0	2018-09-25	1	1	2019-05-28	0	0			0			0			0	0									2019-05-28							0	3
97	1	6	97	0			0			0			0			0	2018-09-25	1	1	2019-05-28	0	0			0			0			0	0									2019-05-28							0	3
98	1	1	98	0			0			0			0			0	2016-08-22	1	1	2018-02-15	0	1	2019-02-15	0	0			0			0	0									2017-01-15							0	3
98	0	1	98_1	0			0			0			0			0	2016-08-22	1	1	2018-02-15	0	1	2019-02-15	0	0			0			0	0									2017-01-15							0	3
98	1	2	98	1	2018-02-15	0	1	2019-02-15	0	0			0			0	2019-09-25	1	0			0			0			0			0		2017-01-15							0								0	3
98	0	2	98_1	1	2018-02-15	0	1	2019-02-15	0	0			0			0	2019-09-25	1	0			0			0			0			0		2017-01-15							0								0	3
99	0	1	99_1	0			0			0			0			0	2013-08-14	1	1	2014-01-15	0	0			0			0			0	0								0								0	3
99	1	1	99	0			0			0			0			0	2013-08-14	1	1	2014-01-15	0	0			0			0			0	0								0								0	3
99	0	2	99_1	1	2014-01-15	0	0			0			0			0	2016-11-28	1	0			0			0			0			0	0									2018-04-01							0	3
99	1	2	99	1	2014-01-15	0	0			0			0			0	2016-11-28	1	0			0			0			0			0	0									2018-04-01							0	3
99	1	3	99	0			0			0			0			0	2019-08-13	1	0			0			0			0			0		2018-04-01															0	3
99	0	3	99_1	0			0			0			0			0	2019-08-13	1	0			0			0			0			0		2018-04-01															0	3
100	0	1	100_1	1	2011-01-09	0	0			0			0			0	2011-05-05	1	1	2012-09-03	0	1	2014-09-25	3	1	2015-02-02	2	1	2015-07-01	0	1	0								0								0	3
100	1	1	100	1	2011-01-09	0	0			0			0			0	2011-05-05	1	1	2012-09-03	0	1	2014-09-25	3	1	2015-02-02	2	1	2015-07-01	0	1	0								0								0	3
100	1	2	100	1	2012-09-03	0	1	2014-09-25	3	1	2015-02-02	2	1	2015-07-01	0	1	2016-06-13	1	1	2017-06-20	0	1	2018-09-26	0	0			0			0	0								0								0	3
100	0	2	100_1	1	2012-09-03	0	1	2014-09-25	3	1	2015-02-02	2	1	2015-07-01	0	1	2016-06-13	1	1	2017-06-20	0	1	2018-09-26	0	0			0			0	0								0								0	3
100	0	3	100_1	1	2016-06-13	0	1	2017-06-20	0	1	2018-09-26	0	0			0	2019-06-11	1	1	2019-11-28	0	0			0			0			0	0								0								0	3
100	1	3	100	1	2016-06-13	0	1	2017-06-20	0	1	2018-09-26	0	0			0	2019-06-11	1	1	2019-11-28	0	0			0			0			0	0								0								0	3
101	1	1	101	1	2014-11-08	0	1	2015-11-03	1	0			0			1	2015-11-03	1	0		1	0			0			0			1	0	2014-11-15	0		0		0		0		0		0		0		0	1
101	0	1	101_1	1	2014-11-08	0	1	2015-11-03	1	0			0			1	2015-11-03	1	0			0			0			0			0	0	2014-11-15	0		0		0		0		0		0		0		0	1
101	0	2	101_1	0			0			0			0			0	2017-09-19	1	0			0			0			0			0	0		0		0		0		0								0	1
101	1	2	101	0			0			0			0			0	2017-09-19	1	0			0			0			0			0	0		0		0		0		0								0	1
102	0	1	102_1	1	2014-06-15	2	1	2015-04-23	2	0			0			1	2015-05-06	0	1	2015-05-18	3	1	2015-10-20	0	1	2016-09-16	0	1	2016-11-17	0	1	0	2015-02-15	0		0		0		0		0		0		0		0	1
102	1	1	102	1	2014-06-15	2	1	2015-04-23	2	0			0			1	2015-05-06	1	1	2015-05-18	3	1	2015-10-20	0	1	2016-09-16	0	1	2016-11-17	0	1	0	2015-02-15	0		0		0		0		0		0		0		0	1
102	0	2	102_1	1	2015-05-18	3	1	2015-10-20	0	1	2016-11-17	0	1	2017-03-14	0	1	2017-03-14	0	1	2017-06-13	0	1	2019-01-15	0	0			0			0									0								0	1
102	1	2	102	1	2015-05-18	3	1	2015-10-20	0	1	2016-11-17	0	1	2017-03-14	0	1	2017-03-14	1	1	2017-06-13	0	1	2019-01-15	0	0			0			0	0								0								0	1
102	0	3	102_1	1	2017-03-14	0	1	2017-06-13	0	1	2019-01-15	0	0			0	2019-07-23	0	0			0			0			0			0	0								0								0	1
102	1	3	102	1	2017-03-14	0	1	2017-06-13	0	1	2019-01-15	0	0			0	2019-07-23	1	0			0			0			0			0	0								0								0	1
103	0	1	103_1	1	2013-06-24	3	1	2014-03-06	2	0			0			1	2014-04-07	1	1	2015-06-08	1	1	2016-06-06	2	1	2017-01-09	1	1	2018-01-02	0	1	0	2013-06-12	0		0		0		0		0		0		0		0	1
103	1	1	103	1	2013-06-24	3	1	2014-03-06	2	0			0			1	2014-04-07	1	1	2015-06-08	1	1	2016-06-06	2	1	2017-01-09	1	1	2018-01-02	0	1	0	2013-06-12	0		0		0		0		0		0		0		0	1
103	0	2	103_1	1	2015-06-08	1	1	2016-06-06	2	1	2017-01-09	1	1	2018-01-02	0	1	2018-01-25	1	0			0			0			0			0	0		0		0		0		0								0	1
103	1	2	103	1	2015-06-08	1	1	2016-06-06	2	1	2017-01-09	1	1	2018-01-02	0	1	2018-01-25	1	0			0			0			0			0	0		0		0		0		0								0	1
104	0	1	104_1	1	2016-07-01	0	1	2017-03-30	0	0			0			0	2017-03-28	0	1	2017-03-30	0	0			0			0			0	0	2016-07-15	1	2017-03-23	0		0		0		0		0		0		0	1
104	1	1	104	1	2016-07-01	0	1	2017-03-30	0	0			0			0	2017-03-28	1	1	2017-03-30	0	0			0			0			0	0	2016-07-15	1	2017-03-23	0		0		0		0		0		0		0	1
104	0	2	104_1	1	2017-03-30	0	0			0			0			0	2018-04-04	0	1	2018-07-01	0	0			0			0			0	0		0		0		0		0								0	1
104	1	2	104	1	2017-03-30	0	0			0			0			0	2018-04-04	1	1	2018-07-01	0	0			0			0			0	0		0		0		0		0								0	1
104	0	3	104_1	1	2018-07-01	0	0			0			0			0	2019-07-30	0	1	2019-09-15	0	0			0			0			0	0								0								0	1
104	1	3	104	1	2018-07-01	0	0			0			0			0	2019-07-30	1	1	2019-09-15	0	0			0			0			0	0								0								0	1
105	0	1	105_1	1	2011-07-21	1	0			0			0			1	2011-11-18	1	1	2013-05-15	0	1	2015-05-15	0	1	2017-06-15	0	1	2019-05-15	0	0	1	2010-12-15	1	2011-04-15	1	2011-09-15	1	2011-10-15	1	2012-03-15	1	2015-12-15	1	2016-02-15	1	2016-03-15	0	1
105	1	1	105	1	2011-07-21	1	0			0			0			1	2011-11-18	1	1	2013-05-15	0	1	2015-05-15	0	1	2017-06-15	0	1	2019-05-15	0	0	1	2010-12-15	1	2011-04-15	1	2011-09-15	1	2011-10-15	1	2012-03-15	1	2015-12-15	1	2016-02-15	1	2016-03-15	0	1
105	0	2	105_1	1	2013-05-15	0	1	2015-05-15	0	1	2017-06-15	0	1	2019-05-15	0	0	2019-07-18	1	0			0			0			0			0	1	2012-03-15	1	2015-12-15	1	2016-02-15	1	2016-03-15	0								0	1
105	1	2	105	1	2013-05-15	0	1	2015-05-15	0	1	2017-06-15	0	1	2019-05-15	0	0	2019-07-18	1	0			0			0			0			0	1	2012-03-15	1	2015-12-15	1	2016-02-15	1	2016-03-15	0								0	1
106	0	1	106_1	1	2010-01-06	0	1	2011-08-15	0	0			0			0	2011-10-20	1	1	2017-04-20	0	1	2018-04-05	0	1	2019-03-22	0	0			0	1	2011-05-15	0	2011-07-15	0		0		1	2012-05-15	0	2013-03-15	0		0		0	1
106	1	1	106	1	2010-01-06	0	1	2011-08-15	0	0			0			0	2011-10-20	1	1	2017-04-20	0	1	2018-04-05	0	1	2019-03-22	0	0			0	1	2011-05-15	0	2011-07-15	0		0		1	2012-05-15	0	2013-03-15	0		0		0	1
106	1	2	106	1	2017-04-20	0	1	2018-04-05	0	1	2019-03-22	0	0			0	2019-06-11	1	0			0			0			0			0	1	2012-05-15	0	2013-03-15	0		0		0								0	1
106	0	2	106_1	1	2017-04-20	0	1	2018-04-05	0	1	2019-03-22	0	0			0	2019-06-11	1	0			0			0			0			0	1	2012-05-15	0	2013-03-15	0		0		0								0	1
107	0	1	107_1	1	2017-04-24	0	0			0			0			0	2017-04-25	1	1	2017-07-25	0	1	2018-01-04	0	0			0			0	0	2016-10-15	0		0		0		1	2017-06-24	0	2018-07-24	0		0		0	1
107	1	1	107	1	2017-04-24	0	0			0			0			0	2017-04-25	0	1	2017-07-25	0	1	2018-01-04	0	0			0			0	0	2016-10-15	0		0		0		1	2017-06-24	0	2018-07-24	0		0		0	1
107	0	2	107_1	1	2017-07-25	0	1	2018-01-04	0	0			0			0	2018-09-25	1	0			0			0			0			0	1	2017-06-24	0	2018-07-24	0		0		0								0	1
107	1	2	107	1	2017-07-25	0	1	2018-01-04	0	0			0			0	2018-09-25	0	0			0			0			0			0	1	2017-06-24	0	2018-07-24	0		0		0								0	1
108	0	1	108_1	1	2017-05-15	1	0			0			0			1	2017-12-05	1	0			0			0			0			0		2017-04-15							0								0	1
108	1	1	108	1	2017-05-15	1	0			0			0			1	2017-12-05	1	0			0			0			0			0		2017-04-15							0								0	1
108	0	2	108_1	0			0			0			0			0	2019-02-26	1	1	2019-02-28	1	0			0			0			1		2018-12-15								2019-03-23							0	1
108	1	2	108	0			0			0			0			0	2019-02-26	0	1	2019-02-28	1	0			0			0			1		2018-12-15								2019-03-23							0	1
109	0	1	109_1	1	2012-01-04	2	1	2012-10-23	2	0			0			1	2012-10-29	0	1	2013-07-15	0	1	2013-09-25	0	1	2014-12-02	0	1	2015-11-18	0	0	1	2012-01-04	0	2012-10-23	0		0		0		0		0		0		0	1
109	1	1	109	1	2012-01-04	2	1	2012-10-23	2	0			0			1	2012-10-29	1	1	2013-07-15	0	1	2013-09-25	0	1	2014-12-02	0	1	2015-11-18	0	0	1	2012-01-04	0	2012-10-23	0		0		0		0		0		0		0	1
109	1	2	109	1	2013-07-15	0	1	2013-09-25	0	1	2014-12-02	0	1	2015-11-18	0	0	2015-11-18	1	0			0			0			0			0	0		0		0		0		0								0	1
109	0	2	109_1	1	2013-07-15	0	1	2013-09-25	0	1	2014-12-02	0	1	2015-11-18	0	0	2015-11-18	0	0			0			0			0			0	0		0		0		0		0								0	1
110	0	1	110_1	1	2013-11-26	3	0			0			0			1	2013-11-29	1	1	2015-01-12	0	1	2016-10-15	0	0			0			0	0	2013-09-26	0		0		0		0	2016-07-01	0		0		0		0	1
110	1	1	110	1	2013-11-26	3	0			0			0			1	2013-11-29	1	1	2015-01-12	0	1	2016-10-15	0	0			0			0	0	2013-09-26	0		0		0		0	2016-07-01	0		0		0		0	1
110	0	2	110_1	1	2015-01-12	0	1	2016-10-15	0	0			0			0	2017-12-18	1	1	2020-08-17	2	0			0			0			1	0	2016-07-01	0		0		0										0	1
110	1	2	110	1	2015-01-12	0	1	2016-10-15	0	0			0			0	2017-12-18	1	1	2020-08-17	2	0			0			0			1	0	2016-07-01	0		0		0										0	1
111	0	1	111_1	1	2015-09-15	1	1	2015-11-10	0	0			0			1	2015-11-16	1	1	2016-11-10	0	1	2017-11-06	0	0			0			0	0	2015-07-15	0		0		0		0		0		0		0		0	1
111	1	1	111	1	2015-09-15	1	1	2015-11-10	0	0			0			1	2015-11-16	1	1	2016-11-10	0	1	2017-11-06	0	0			0			0	0	2015-07-15	0		0		0		0		0		0		0		0	1
111	0	2	111_1	1	2016-11-10	0	0			0			0			0	2016-11-22	1	1	2017-11-06	0	1	2020-02-15	0	0			0			0	0		0		0		0		0								0	1
111	1	2	111	1	2016-11-10	0	0			0			0			0	2016-11-22	1	1	2017-11-06	0	1	2020-02-15	0	0			0			0	0		0		0		0		0								0	1
111	0	3	111_1	1	2017-11-06	0	1	2020-02-15	0	0			0			0	2020-03-06	1	0			0			0			0			0	0																0	1
111	1	3	111	1	2017-11-06	0	1	2020-02-15	0	0			0			0	2020-03-06	1	0			0			0			0			0	0																0	1
112	0	1	112_1	1	2013-10-01	3	0			0			0			1	2013-10-01	1	1	2017-06-13	2	0			0			0			1	0	2013-09-24	0		0		0		0	2017-06-02	0		0		0		0	1
112	1	1	112	1	2013-10-01	3	0			0			0			1	2013-10-01	0	1	2017-06-13	2	0			0			0			1	0	2013-09-24	0		0		0		0	2017-06-02	0		0		0		0	1
112	0	2	112_1	1	2013-10-01	3	1	2017-06-13	2	0			0			1	2018-02-08	1	0			0			0			0			0	0	2017-06-02	0		0		0										0	1
112	1	2	112	1	2013-10-01	3	1	2017-06-13	2	0			0			1	2018-02-08	0	0			0			0			0			0	0	2017-06-02	0		0		0										0	1
113	0	1	113_1	1	2013-05-15	1	0			0			0			1	2013-08-08	1	1	2016-04-15	0	1	2016-07-15	0	1	2017-11-02	1	0			1	1	2012-11-15	1	2013-04-15	0	2013-07-15	0		0		0		0		0		0	1
113	1	1	113	1	2013-05-15	1	0			0			0			1	2013-08-08	0	1	2016-04-15	0	1	2016-07-15	0	1	2017-11-02	1	0			1	1	2012-11-15	1	2013-04-15	0	2013-07-15	0		0		0		0		0		0	1
113	0	2	113_1	1	2016-04-15	0	1	2016-07-15	0	1	2017-11-02	1	0			1	2018-02-28	1	1	2018-07-15	0	1	2019-01-15	0	0			0			0	0		0		0		0										0	1
113	1	2	113	1	2016-04-15	0	1	2016-07-15	0	1	2017-11-02	1	0			1	2018-02-28	0	1	2018-07-15	0	1	2019-01-15	0	0			0			0	0		0		0		0										0	1
114	0	1	114_1	1	2015-04-02	0	1	2015-07-24	0	0			0			0	2015-07-28	1	1	2016-06-23	0	0			0			0			0	1	2014-06-15	1	2014-10-15	1	2015-03-16	1	2015-07-22	1	2015-12-15		2016-05-15					0	1
114	1	1	114	1	2015-04-02	0	1	2015-07-24	0	0			0			0	2015-07-28	1	1	2016-06-23	0	0			0			0			0	1	2014-06-15	1	2014-10-15	1	2015-03-16	1	2015-07-22	1	2015-12-15		2016-05-15					0	1
114	0	2	114_1	1	2016-06-23	0	0			0			0			0	2016-06-23	1	0			0			0			0			0	1	2015-12-15		2016-05-15					1	2016-09-15		2016-12-05					0	1
114	1	2	114	1	2016-06-23	0	0			0			0			0	2016-06-23	0	0			0			0			0			0	1	2015-12-15		2016-05-15					1	2016-09-15		2016-12-05					0	1
114	0	3	114_1	1	2016-06-23	0	0			0			0			0	2017-12-05	1	1	2018-01-22	0	1	2018-05-30	0	0			0			0	1	2016-09-15		2016-12-05					0								0	1
114	1	3	114	1	2016-06-23	0	0			0			0			0	2017-12-05	1	1	2018-01-22	0	1	2018-05-30	0	0			0			0	1	2016-09-15		2016-12-05					0								0	1
114	0	4	114_1	1	2018-01-22	0	1	2018-05-30	0	0			0			0	2019-09-04	1	1	2019-11-15	0	0			0			0			0	0																0	1
114	1	4	114	1	2018-01-22	0	1	2018-05-30	0	0			0			0	2019-09-04	1	1	2019-11-15	0	0			0			0			0	0																0	1
115	0	1	115_1	1	2016-08-24	3	1	2016-10-24	2	0			0			1	2016-10-24	1	0			0			0			0			0	0	2016-08-15	0		0		0		0		0		0		0		0	1
115	1	1	115	1	2016-08-24	3	1	2016-10-24	2	0			0			1	2016-10-24	1	0			0			0			0			0	0	2016-08-15	0		0		0		0		0		0		0		0	1
115	0	2	115_1	1	2016-10-24	2	0			0			0			1	2017-12-06	1	1	2017-12-19	0	1	2018-06-15	0	0			0			0	0		0		0		0		0								0	1
115	1	2	115	1	2016-10-24	2	0			0			0			1	2017-12-06	1	1	2017-12-19	0	1	2018-06-15	0	0			0			0	0		0		0		0		0								0	1
115	1	3	115	1	2017-12-19	0	1	2018-06-15	0	0			0			0	2019-07-17	1	1	2019-11-05	0	0			0			0			0	0								0								0	1
115	0	3	115_1	1	2017-12-19	0	1	2018-06-15	0	0			0			0	2019-07-17	1	1	2019-11-05	0	0			0			0			0	0								0								0	1
116	0	1	116_1	1	2015-01-15	0	1	2016-01-06	0	0			0			0	2016-01-06	1	1	2016-07-21	0	1	2017-01-25	0	0			0			0	0								0								0	1
116	1	1	116	1	2015-01-15	0	1	2016-01-06	0	0			0			0	2016-01-06	1	1	2016-07-21	0	1	2017-01-25	0	0			0			0	0								0								0	1
116	0	2	116_1	1	2016-01-06	0	1	2016-07-21	0	1	2017-01-25	0	0			0	2017-01-25	1	0			0			0			0			0	0								0								0	1
116	1	2	116	1	2016-01-06	0	1	2016-07-21	0	1	2017-01-25	0	0			0	2017-01-25	1	0			0			0			0			0	0								0								0	1
116	0	3	116_1	1	2017-01-25	0	0			0			0			0	2018-07-26	1	0			0			0			0			0	0								0								0	1
116	1	3	116	1	2017-01-25	0	0			0			0			0	2018-07-26	1	0			0			0			0			0	0								0								0	1
116	0	4	116_1	0			0			0			0			0	2019-08-05	1	0			0			0			0			0	0								0								0	1
116	1	4	116	0			0			0			0			0	2019-08-05	1	0			0			0			0			0	0								0								0	1
117	0	1	117_1	0			0			0			0			0	2011-05-10	1	1	2012-06-04	3	0			0			0			1																	0	1
117	1	1	117	0			0			0			0			0	2011-05-10	1	1	2012-06-04	3	0			0			0			1																	0	1
117	0	2	117_1	1	2012-06-04	3	0			0			0			1	2015-07-06	1	1	2015-08-10	2	1	2015-11-30	0	0			0			1										2015-08-07							0	1
117	1	2	117	1	2012-06-04	3	0			0			0			1	2015-07-06	1	1	2015-08-10	2	1	2015-11-30	0	0			0			1										2015-08-07							0	1
117	0	3	117_1	1	2015-08-10	2	1	2015-11-30	0	0			0			1	2016-08-31	1	1	2017-03-07	0	0			0			0			0		2015-08-07															0	1
117	1	3	117	1	2015-08-10	2	1	2015-11-30	0	0			0			1	2016-08-31	1	1	2017-03-07	0	0			0			0			0		2015-08-07															0	1
117	0	4	117_1	1	2017-03-07	0	0			0			0			0	2018-03-13	1	1	2019-01-11	0	0			0			0			0									0								0	1
117	1	4	117	1	2017-03-07	0	0			0			0			0	2018-03-13	0	1	2019-01-11	0	0			0			0			0									0								0	1
117	1	5	117	1	2019-01-11	0	0			0			0			0	2019-08-06	0	1	2019-11-07	0	0			0			0			0	0																0	1
117	0	5	117_1	1	2019-01-11	0	0			0			0			0	2019-08-06	1	1	2019-11-07	0	0			0			0			0	0																0	1
118	1	1	118	1	2016-01-14	0	1	2016-09-02	0	0			0			0	2017-03-22	1	1	2017-09-25	0	1	2018-10-10	0	0			0			0	0								0								0	1
118	0	1	118_1	1	2016-01-14	0	1	2016-09-02	0	0			0			0	2017-03-22	1	1	2017-09-25	0	1	2018-10-10	0	0			0			0	0								0								0	1
118	0	2	118_1	1	2017-09-25	0	1	2018-10-10	0	0			0			0	2019-09-06	1	1	2019-12-16	1	0			0			0			1	0								0								0	1
118	1	2	118	1	2017-09-25	0	1	2018-10-10	0	0			0			0	2019-09-06	1	1	2019-12-16	1	0			0			0			1	0								0								0	1
119	1	1	119	1	2016-06-15	3	0			0			0			1	2016-09-20	0	1	2016-11-02	3	1	2016-12-21	2	1	2017-04-15	0	1	2018-06-06	1	1		2015-12-15								2016-12-11							0	1
119	0	1	119_1	1	2016-06-15	3	0			0			0			1	2016-09-20	1	1	2016-11-02	3	1	2016-12-21	2	1	2017-04-15	0	1	2018-06-06	1	1		2015-12-15								2016-12-11							0	1
119	1	2	119	1	2016-11-02	3	1	2016-12-21	2	1	2017-04-15	0	1	2018-06-06	1	1	2019-09-18	0	0			0			0			0			0		2016-12-11															0	1
119	0	2	119_1	1	2016-11-02	3	1	2016-12-21	2	1	2017-04-15	0	1	2018-06-06	1	1	2019-09-18	1	0			0			0			0			0		2016-12-11							0								0	1
120	0	1	120_1	1	2017-12-08	3	1	2018-05-22	0	0			0			1	2018-05-25	1	1	2018-05-30	0	1	2018-08-03	0	1	2018-11-26	0	1	2019-07-08	1	1		2017-12-08							0								0	1
120	1	1	120	1	2017-12-08	3	1	2018-05-22	0	0			0			1	2018-05-25	1	1	2018-05-30	0	1	2018-08-03	0	1	2018-11-26	0	1	2019-07-08	1	1		2017-12-08							0								0	1
120	0	2	120_1	1	2018-05-30	0	1	2018-08-03	0	1	2018-11-26	0	1	2019-07-08	1	1	2019-10-21	1	1	2020-01-07	0	0			0			0			0	0								0								0	1
120	1	2	120	1	2018-05-30	0	1	2018-08-03	0	1	2018-11-26	0	1	2019-07-08	1	1	2019-10-21	1	1	2020-01-07	0	0			0			0			0	0								0								0	1
121	0	1	121_1	1	2014-07-10	3	0			0			0			1	2014-07-11	1	1	2014-08-11	0	1	2019-01-15	0	1	2019-08-16	1	0			1		2014-07-02								2019-08-09							0	1
121	1	1	121	1	2014-07-10	3	0			0			0			1	2014-07-11	0	1	2014-08-11	0	1	2019-01-15	0	1	2019-08-16	1	0			1		2014-07-02								2019-08-09							0	1
121	0	2	121_1	1	2014-08-11	0	1	2019-01-15	0	1	2019-08-16	1	0			1	2019-10-28	1	1	2020-03-15	0	0			0			0			0		2019-08-09							0								0	1
121	1	2	121	1	2014-08-11	0	1	2019-01-15	0	1	2019-08-16	1	0			1	2019-10-28	0	1	2020-03-15	0	0			0			0			0		2019-08-09							0								0	1
122	0	1	122_1	1	2014-08-15	0	1	2015-05-28	0	0			0			0	2015-05-29	0	1	2018-02-09	1	1	2018-10-26	0	1	2019-03-15	0	0			1									1	2018-02-15		2019-07-15					0	1
122	1	1	122	1	2014-08-15	0	1	2015-05-28	0	0			0			0	2015-05-29	1	1	2018-02-09	1	1	2018-10-26	0	1	2019-03-15	0	0			1									1	2018-02-15		2019-07-15					0	1
122	0	2	122_1	1	2018-02-09	1	1	2018-10-26	0	1	2019-03-15	0	0			1	2019-10-30	0	0			0			0			0			0	1	2018-02-15		2019-07-15													0	1
122	1	2	122	1	2018-02-09	1	1	2018-10-26	0	1	2019-03-15	0	0			1	2019-10-30	1	0			0			0			0			0	1	2018-02-15		2019-07-15													0	1
123	0	1	123_1	1	2010-10-24	0	0			0			0			0	2010-11-24	1	1	2012-05-18	0	1	2014-03-11	0	0			0			0	0								0								0	1
123	1	1	123	1	2010-10-24	0	0			0			0			0	2010-11-24	1	1	2012-05-18	0	1	2014-03-11	0	0			0			0	0								0								0	1
123	0	2	123_1	1	2012-05-18	0	1	2014-03-11	0	0			0			0	2014-05-28	1	1	2015-03-20	2	1	2016-04-21	1	1	2017-05-09	0	1	2018-07-24	0	1	0									2015-03-16							0	1
123	1	2	123	1	2012-05-18	0	1	2014-03-11	0	0			0			0	2014-05-28	1	1	2015-03-20	2	1	2016-04-21	1	1	2017-05-09	0	1	2018-07-24	0	1	0									2015-03-16							0	1
123	0	3	123_1	1	2015-03-20	2	1	2016-04-21	1	1	2017-05-09	0	1	2018-07-24	0	1	2019-11-15	1	0			0			0			0			0		2015-03-16							0								0	1
123	1	3	123	1	2015-03-20	2	1	2016-04-21	1	1	2017-05-09	0	1	2018-07-24	0	1	2019-11-15	1	0			0			0			0			0		2015-03-16							0								0	1
124	0	1	124_1	1	2012-10-18	1	0			0			0			1	2013-03-05	1	1	2013-04-03	0	1	2014-07-16	0	1	2015-05-08	0	0			0		2012-10-29							0								0	1
124	1	1	124	1	2012-10-18	1	0			0			0			1	2013-03-05	1	1	2013-04-03	0	1	2014-07-16	0	1	2015-05-08	0	0			0		2012-10-29							0								0	1
124	1	2	124	1	2013-04-03	0	1	2014-07-16	0	1	2015-05-08	0	0			0	2016-01-06	1	0			0			0			0			0	0																0	1
124	0	2	124_1	1	2013-04-03	0	1	2014-07-16	0	1	2015-05-08	0	0			0	2016-01-06	1	0			0			0			0			0	0																0	1
124	0	3	124_1	0			0			0			0			0	2019-11-25	1	0			0			0			0			0																	0	1
124	1	3	124	0			0			0			0			0	2019-11-25	1	0			0			0			0			0																	0	1
125	1	1	125	1	2017-08-15		1	2018-06-11	1	0			0			1	2018-08-21	1	1	2018-11-23	1	1	2019-08-30	0	0			0			1	0								0								0	1
125	0	1	125_1	1	2017-08-15		1	2018-06-11	1	0			0			1	2018-08-21	1	1	2018-11-23	1	1	2019-08-30	0	0			0			1	0								0								0	1
125	1	2	125	1	2018-11-23	1	1	2019-08-30	0	0			0			1	2019-11-25	1	0			0			0			0			0	0								0								0	1
125	0	2	125_1	1	2018-11-23	1	1	2019-08-30	0	0			0			1	2019-11-25	1	0			0			0			0			0	0								0								0	1
126	0	1	126_1	0			0			0			0			0	2014-09-19	1	1	2017-02-15	0	0			0			0			0	1	2014-01-15	1	2014-06-15		2014-07-15				2017-02-15							0	1
126	1	1	126	0			0			0			0			0	2014-09-19	1	1	2017-02-15	0	0			0			0			0	1	2014-01-15	1	2014-06-15		2014-07-15				2017-02-15							0	1
126	0	2	126_1	1	2017-02-15	0	0			0			0			0	2019-11-27	1	0			0			0			0			0		2017-02-15															0	1
126	1	2	126	1	2017-02-15	0	0			0			0			0	2019-11-27	1	0			0			0			0			0		2017-02-15															0	1
127	0	1	127_1	1	2009-11-11	1	1	2011-04-05	0	0			0			1	2011-04-06	1	1	2012-12-11	1	0			0			0			1	0								0								0	1
127	1	1	127	1	2009-11-11	1	1	2011-04-05	0	0			0			1	2011-04-06	1	1	2012-12-11	1	0			0			0			1	0								0								0	1
127	0	2	127_1	1	2012-12-11	1	0			0			0			1	2012-12-12	1	0			0			0			0			0	0								0								0	1
127	1	2	127	1	2012-12-11	1	0			0			0			1	2012-12-12	1	0			0			0			0			0	0								0								0	1
127	0	3	127_1	0			0			0			0			0	2015-03-03	1	1	2015-03-05	1	1	2016-07-11	0	0			0			1	0								0								0	1
127	1	3	127	0			0			0			0			0	2015-03-03	1	1	2015-03-05	1	1	2016-07-11	0	0			0			1	0								0								0	1
127	0	4	127_1	1	2015-03-05	1	1	2016-07-11	0	0			0			1	2016-07-20	1	0			0			0			0			0	0																0	1
127	1	4	127	1	2015-03-05	1	1	2016-07-11	0	0			0			1	2016-07-20	1	0			0			0			0			0	0																0	1
128	0	1	128_1	0			0			0			0			0	2015-12-08	1	1	2016-06-07	0	0			0			0			0		2015-07-15							0								0	1
128	1	1	128	0			0			0			0			0	2015-12-08	1	1	2016-06-07	0	0			0			0			0		2015-07-15							0								0	1
128	1	2	128	1	2016-06-07	0	0			0			0			0	2016-12-08	1	0			0			0			0			0	0									2017-09-15							0	1
128	0	2	128_1	1	2016-06-07	0	0			0			0			0	2016-12-08	1	0			0			0			0			0	0									2017-09-15							0	1
128	0	3	128_1	1	2016-06-07	0	0			0			0			0	2017-12-07	1	1	2017-12-20	0	1	2020-01-15		0			0			0		2017-09-15							1	2017-12-25	1	2018-03-28		2018-11-15			0	1
128	1	3	128	1	2016-06-07	0	0			0			0			0	2017-12-07	1	1	2017-12-20	0	1	2020-01-15		0			0			0		2017-09-15							1	2017-12-25	1	2018-03-28		2018-11-15			0	1
129	0	1	129_1	1	2011-03-15	1	1	2011-09-15	2	0			0			1	2011-11-04	1	1	2012-02-06	2	0			0			0			1										2012-01-15							0	1
129	1	1	129	1	2011-03-15	1	1	2011-09-15	2	0			0			1	2011-11-04	0	1	2012-02-06	2	0			0			0			1										2012-01-15							0	1
129	0	2	129_1	1	2012-02-06	2	0			0			0			1	2012-08-17	1	0			0			0			0			0		2012-01-15															0	1
129	1	2	129	1	2012-02-06	2	0			0			0			1	2012-08-17	0	0			0			0			0			0		2012-01-15															0	1
130	0	1	130_1	0			0			0			0			0	2010-11-30	1	1	2011-04-18	0	1	2012-07-24	0	0			0			0		2010-09-15							0								0	1
130	1	1	130	0			0			0			0			0	2010-11-30	0	1	2011-04-18	0	1	2012-07-24	0	0			0			0		2010-09-15							0								0	1
130	0	2	130_1	1	2011-04-18	0	1	2012-07-24	0	0			0			0	2012-08-01	1	1	2013-08-26	0	0			0			0			0	0																0	1
130	1	2	130	1	2011-04-18	0	1	2012-07-24	0	0			0			0	2012-08-01	0	1	2013-08-26	0	0			0			0			0	0																0	1
130	1	3	130	1	2013-08-26	0	0			0			0			0	2016-09-05	0	0			0			0			0			0																	0	1
130	0	3	130_1	1	2013-08-26	0	0			0			0			0	2016-09-05	1	0			0			0			0			0																	0	1
131	0	1	131_1	0			0			0			0			0	2011-04-18	1	1	2012-07-15	1	1	2015-07-28	0	1	2016-04-19	1	0			1		2011-04-14							1	2011-12-15		2014-05-15					0	1
131	1	1	131	0			0			0			0			0	2011-04-18	1	1	2012-07-15	1	1	2015-07-28	0	1	2016-04-19	1	0			1		2011-04-14							1	2011-12-15		2014-05-15					0	1
131	1	2	131	1	2012-07-15	1	1	2015-07-28	0	1	2016-04-19	1	0			1	2016-04-20	1	0			0			0			0			0	1	2011-12-15		2014-05-15													0	1
131	0	2	131_1	1	2012-07-15	1	1	2015-07-28	0	1	2016-04-19	1	0			1	2016-04-20	1	0			0			0			0			0	1	2011-12-15		2014-05-15													0	1
132	0	1	132_1	1	2015-07-15	3	0			0			0			1	2015-12-17	0	1	2016-02-15	0	0			0			0			0		2015-07-15							0								0	1
132	1	1	132	1	2015-07-15	3	0			0			0			1	2015-12-17	1	1	2016-02-15	0	0			0			0			0		2015-07-15							0								0	1
132	1	2	132	1	2016-02-15	0	0			0			0			0	2018-02-22	1	1	2018-07-10	0	0			0			0			0	0								0								0	1
132	0	2	132_1	1	2016-02-15	0	0			0			0			0	2018-02-22	1	1	2018-07-10	0	0			0			0			0	0								0								0	1
132	1	3	132	1	2018-07-10	0	0			0			0			0	2019-01-30	1	1	2019-12-15	0	0			0			0			0	0																0	1
132	0	3	132_1	1	2018-07-10	0	0			0			0			0	2019-01-30	1	1	2019-12-15	0	0			0			0			0	0																0	1
133	0	1	133_1	0			0			0			0			0	2015-07-02	1	1	2019-05-16	0	0			0			0			0		2015-06-17							0								0	1
133	1	1	133	0			0			0			0			0	2015-07-02	1	1	2019-05-16	0	0			0			0			0		2015-06-17							0								0	1
133	0	2	133_1	1	2019-05-16	0	0			0			0			0	2019-07-31	1	0			0			0			0			0	0																0	1
133	1	2	133	1	2019-05-16	0	0			0			0			0	2019-07-31	1	0			0			0			0			0	0																0	1
134	0	1	134_1	1	2017-07-06	0	0			0			0			0	2017-07-18	1	1	2018-11-22		0			0			0			0	0								0								0	1
134	1	1	134	1	2017-07-06	0	0			0			0			0	2017-07-18	1	1	2018-11-22		0			0			0			0	0								0								0	1
134	1	2	134	1	2018-11-22		0			0			0			0	2019-05-31	1	0			0			0			0			0	0																0	1
134	0	2	134_1	1	2018-11-22		0			0			0			0	2019-05-31	1	0			0			0			0			0	0																0	1
135	0	1	135_1	1	2016-02-04	0	0			0			0			0	2016-11-24	1	0			0			0			0			0	0								0								0	1
135	1	1	135	1	2016-02-04	0	0			0			0			0	2016-11-24	1	0			0			0			0			0	0								0								0	1
135	1	2	135	0			0			0			0			0	2017-12-07	1	0			0			0			0			0	0																0	1
135	0	2	135_1	0			0			0			0			0	2017-12-07	1	0			0			0			0			0	0																0	1
136	0	1	136_1	1	2016-06-10	0	0			0			0			0	2016-06-09	1	1	2016-06-10	0	1	2017-11-23	0	0			0			0	1	2016-03-07		2016-05-15					1	2016-08-15		2018-09-27					0	1
136	1	1	136	1	2016-06-10	0	0			0			0			0	2016-06-09	1	1	2016-06-10	0	1	2017-11-23	0	0			0			0	1	2016-03-07		2016-05-15					1	2016-08-15		2018-09-27					0	1
136	1	2	136	1	2016-06-10	0	1	2017-11-23	0	0			0			0	2018-10-18	1	1	2018-10-23	0	1	2020-08-13	0	0			0			0	1	2016-08-15		2018-09-27					0								0	1
136	0	2	136_1	1	2016-06-10	0	1	2017-11-23	0	0			0			0	2018-10-18	1	1	2018-10-23	0	1	2020-08-13	0	0			0			0	1	2016-08-15		2018-09-27					0								0	1
137	0	1	137_1	1	2015-09-15	2	0			0			0			1	2015-12-10	1	1	2016-11-15	0	0			0			0			0	1	2015-05-15		2015-07-15						2016-01-14							0	1
137	1	1	137	1	2015-09-15	2	0			0			0			1	2015-12-10	1	1	2016-11-15	0	0			0			0			0	1	2015-05-15		2015-07-15						2016-01-14							0	1
137	0	2	137_1	1	2016-11-15	0	0			0			0			0	2016-11-29	1	1	2019-01-30	0	1	2019-05-24	1	0			0			1		2016-01-14															0	1
137	1	2	137	1	2016-11-15	0	0			0			0			0	2016-11-29	1	1	2019-01-30	0	1	2019-05-24	1	0			0			1		2016-01-14															0	1
137	1	3	137	1	2019-01-30	0	1	2019-05-24	1	0			0			1	2019-05-24	1	1	2019-11-15	0	0			0			0			0																	0	1
137	0	3	137_1	1	2019-01-30	0	1	2019-05-24	1	0			0			1	2019-05-24	1	1	2019-11-15	0	0			0			0			0																	0	1
138	0	1	138_1	1	2017-03-10	0	1	2017-08-02	3	0			0			1	2017-12-07	0	1	2018-03-15	0	0			0			0			0	1	2017-01-15	1	2017-05-15		2017-08-15			0								0	1
138	1	1	138	1	2017-03-10	0	1	2017-08-02	3	0			0			1	2017-12-07	1	1	2018-03-15	0	0			0			0			0	1	2017-01-15	1	2017-05-15		2017-08-15			0								0	1
138	0	2	138_1	1	2018-03-15	0	0			0			0			0	2018-12-12	0	1	2019-03-14	0	1	2019-10-16	0	0			0			0	0								0								0	1
138	1	2	138	1	2018-03-15	0	0			0			0			0	2018-12-12	1	1	2019-03-14	0	1	2019-10-16	0	0			0			0	0								0								0	1
138	0	3	138_1	1	2019-03-14	0	1	2019-10-16	0	0			0			0	2019-11-27	0	0			0			0			0			0	0																0	1
138	1	3	138	1	2019-03-14	0	1	2019-10-16	0	0			0			0	2019-11-27	1	0			0			0			0			0	0																0	1
139	0	1	139_1	1	2013-03-19	0	1	2014-06-20	2	0			0			1	2014-06-27	1	1	2016-03-17	1	0			0			0			1		2014-05-15							0								0	1
139	1	1	139	1	2013-03-19	0	1	2014-06-20	2	0			0			1	2014-06-27	1	1	2016-03-17	1	0			0			0			1		2014-05-15							0								0	1
139	0	2	139_1	1	2016-03-17	1	0			0			0			1	2016-03-18	1	1	2017-07-28	2	0			0			0			1	0									2017-07-27							0	1
139	1	2	139	1	2016-03-17	1	0			0			0			1	2016-03-18	1	1	2017-07-28	2	0			0			0			1	0									2017-07-27							0	1
140	0	1	140_1	1	2011-05-19	1	0			0			0			1	2012-05-15	1	1	2013-03-08	0	0			0			0			0	1	2011-04-15		2011-08-15													0	1
140	1	1	140	1	2011-05-19	1	0			0			0			1	2012-05-15	1	1	2013-03-08	0	0			0			0			0	1	2011-04-15		2011-08-15													0	1
140	1	2	140	1	2013-03-08	0	0			0			0			0	2016-10-05	1	0			0			0			0			0																	0	1
140	0	2	140_1	1	2013-03-08	0	0			0			0			0	2016-10-05	1	0			0			0			0			0																	0	1
140	0	3	140_1	0			0			0			0			0	2017-11-29	1	0			0			0			0			0																	0	1
140	1	3	140	0			0			0			0			0	2017-11-29	1	0			0			0			0			0																	0	1
140	0	4	140_1	0			0			0			0			0	2018-05-17	1	0			0			0			0			0																	0	1
140	1	4	140	0			0			0			0			0	2018-05-17	1	0			0			0			0			0																	0	1
141	0	1	141_1	1	2016-10-12	3	0			0			0			1	2016-12-21	1	1	2017-07-25	2	1	2018-02-14	0	0			0			1		2016-05-15															0	1
141	1	1	141	1	2016-10-12	3	0			0			0			1	2016-12-21	1	1	2017-07-25	2	1	2018-02-14	0	0			0			1		2016-05-15															0	1
141	1	2	141	1	2017-07-25	2	1	2018-02-14	0	0			0			1	2018-04-16	1	1	2020-01-24	0	0			0			0			0																	0	1
141	0	2	141_1	1	2017-07-25	2	1	2018-02-14	0	0			0			1	2018-04-16	1	1	2020-01-24	0	0			0			0			0																	0	1
141	1	3	141	1	2020-01-24	0	0			0			0			0	2020-02-05	1	0			0			0			0			0																	0	1
141	0	3	141_1	1	2020-01-24	0	0			0			0			0	2020-02-05	1	0			0			0			0			0																	0	1
142	0	1	142_1	0			0			0			0			0	2011-04-20	1	1	2011-05-05	3	0			0			0			1																	0	2
142	1	1	142	0			0			0			0			0	2011-04-20	1	1	2011-05-05	3	0			0			0			1																	0	2
142	0	2	142_1	1	2011-05-05	3	0			0			0			1	2012-09-05	1	1	2015-04-13	0	0			0			0			0																	0	2
142	1	2	142	1	2011-05-05	3	0			0			0			1	2012-09-05	1	1	2015-04-13	0	0			0			0			0																	0	2
142	0	3	142_1	1	2015-04-13	0	0			0			0			0	2015-10-27	1	1	2016-08-04	0	0			0			0			0																	0	2
142	1	3	142	1	2015-04-13	0	0			0			0			0	2015-10-27	1	1	2016-08-04	0	0			0			0			0																	0	2
142	0	4	142_1	1	2016-08-04	0	0			0			0			0	2016-11-08	1	0			0			0			0			0																	0	2
142	1	4	142	1	2016-08-04	0	0			0			0			0	2016-11-08	1	0			0			0			0			0																	0	2
143	1	1	143	0			0			0			0			0	2016-03-10	1	1	2017-11-28	0	0			0			0			0		2015-07-01															0	1
143	0	1	143_1	0			0			0			0			0	2016-03-10	1	1	2017-11-28	0	0			0			0			0		2015-07-01															0	1
143	0	2	143_1	1	2017-11-28	0	0			0			0			0	2017-12-05	1	1	2018-10-29	0	0			0			0			0																	0	1
143	1	2	143	1	2017-11-28	0	0			0			0			0	2017-12-05	1	1	2018-10-29	0	0			0			0			0																	0	1
143	0	3	143_1	1	2018-10-29	0	0			0			0			0	2019-02-12	1	1	2019-12-15	0	0			0			0			0																	0	1
143	1	3	143	1	2018-10-29	0	0			0			0			0	2019-02-12	1	1	2019-12-15	0	0			0			0			0																	0	1
143	0	4	143_1	1	2019-12-15	0	0			0			0			0	2020-01-23	1	0			0			0			0			0																	0	1
143	1	4	143	1	2019-12-15	0	0			0			0			0	2020-01-23	1	0			0			0			0			0																	0	1
144	0	1	144_1	0			0			0			0			0	2011-08-03	1	1	2013-11-18	0	1	2014-09-15	1	0			0			1																	0	1
144	1	1	144	0			0			0			0			0	2011-08-03	1	1	2013-11-18	0	1	2014-09-15	1	0			0			1																	0	1
144	0	2	144_1	1	2013-11-18	0	1	2014-09-15	1	0			0			1	2014-09-15	1	1	2015-09-28	0	0			0			0			0																	0	1
144	1	2	144	1	2013-11-18	0	1	2014-09-15	1	0			0			1	2014-09-15	1	1	2015-09-28	0	0			0			0			0																	0	1
144	0	3	144_1	1	2014-09-15	1	1	2015-09-28	0	0			0			1	2017-04-18	1	1	2017-04-24	0	1	2018-06-25	0	1	2019-02-28	0	0			0																	0	1
144	1	3	144	1	2014-09-15	1	1	2015-09-28	0	0			0			1	2017-04-18	1	1	2017-04-24	0	1	2018-06-25	0	1	2019-02-28	0	0			0																	0	1
144	1	4	144	1	2017-04-24	0	1	2018-06-25	0	1	2019-02-28	0	0			0	2019-03-01	1	0			0			0			0			0																	0	1
144	0	4	144_1	1	2017-04-24	0	1	2018-06-25	0	1	2019-02-28	0	0			0	2019-03-01	1	0			0			0			0			0																	0	1
145	0	1	145_1	1	2014-09-15	0	0			0			0			0	2014-11-21	1	1	2015-07-01	0	1	2016-07-01	0	1	2017-02-10	0	0			0	0								0								0	1
145	1	1	145	1	2014-09-15	0	0			0			0			0	2014-11-21	1	1	2015-07-01	0	1	2016-07-01	0	1	2017-02-10	0	0			0	0								0								0	1
145	0	2	145_1	1	2015-07-01	0	1	2016-07-01	0	1	2017-02-10	0	0			0	2017-02-10	1	1	2017-06-13	0	1	2018-03-16	0	1	2019-07-15	0	0			0	0								0								0	1
145	1	2	145	1	2015-07-01	0	1	2016-07-01	0	1	2017-02-10	0	0			0	2017-02-10	1	1	2017-06-13	0	1	2018-03-16	0	1	2019-07-15	0	0			0	0								0								0	1
145	1	3	145	1	2017-02-10	0	1	2017-06-13	0	1	2018-03-16	0	1	2019-07-15	0	0	2019-10-14	1	0			0			0			0			0	0																0	1
145	0	3	145_1	1	2017-02-10	0	1	2017-06-13	0	1	2018-03-16	0	1	2019-07-15	0	0	2019-10-14	1	0			0			0			0			0	0																0	1
146	0	1	146_1	1	2017-05-23	1	0			0			0			1	2018-04-09	1	0			0			0			0			0		2017-05-20	1	2017-06-20	1	2018-02-25				2019-06-20	1						0	1
146	1	1	146	1	2017-05-23	1	0			0			0			1	2018-04-09	0	0			0			0			0			0		2017-05-20	1	2017-06-20	1	2018-02-25				2019-06-20	1						0	1
146	0	2	146_1	0			0			0			0			0	2019-06-24	1	1	2020-03-05	2	0			0			0			1	1	2018-02-25		2019-06-20						2020-03-04							0	1
146	1	2	146	0			0			0			0			0	2019-06-24	0	1	2020-03-05	2	0			0			0			1	1	2018-02-25		2019-06-20						2020-03-04							0	1
147	0	1	147_1	1	2015-08-15	0	0			0			0			0	2016-03-16	1	0			0			0			0			0		2015-08-15							1								0	1
147	1	1	147	1	2015-08-15	0	0			0			0			0	2016-03-16	1	0			0			0			0			0		2015-08-15							1								0	1
147	0	2	147_1	1	2015-08-15	0	0			0			0			0	2017-02-07	1	1	2017-07-15	0	1	2017-10-15	0	0			0			0	1	2015-08-15							0								0	1
147	1	2	147	1	2015-08-15	0	0			0			0			0	2017-02-07	1	1	2017-07-15	0	1	2017-10-15	0	0			0			0	1	2015-08-15							0								0	1
147	0	3	147_1	1	2017-07-15	0	1	2017-10-15	0	0			0			0	2018-03-21	1	1	2019-11-04	0	0			0			0			0	0																0	1
147	1	3	147	1	2017-07-15	0	1	2017-10-15	0	0			0			0	2018-03-21	1	1	2019-11-04	0	0			0			0			0	0																0	1
148	0	1	148_1	1		2	0			0			0			1	2015-03-20	1	1	2015-03-24	0	1	2016-04-11	0	1	2016-10-24	0	1	2017-03-15	0	0	1	2014-06-15	1	2014-10-15		2015-02-15			1	2015-11-15	1	2016-04-06		2017-01-15			0	1
148	1	1	148	1		2	0			0			0			1	2015-03-20	1	1	2015-03-24	0	1	2016-04-11	0	1	2016-10-24	0	1	2017-03-15	0	0	1	2014-06-15	1	2014-10-15		2015-02-15			1	2015-11-15	1	2016-04-06		2017-01-15			0	1
148	0	2	148_1	1	2015-03-24	0	1	2016-04-11	0	1	2016-10-24	0	1	2017-03-15	0	0	2017-08-08	1	1	2019-11-21	0	0			0			0			0	1	2015-11-15	1	2016-04-06		2017-01-15				2019-11-01							0	1
148	1	2	148	1	2015-03-24	0	1	2016-04-11	0	1	2016-10-24	0	1	2017-03-15	0	0	2017-08-08	1	1	2019-11-21	0	0			0			0			0	1	2015-11-15	1	2016-04-06		2017-01-15				2019-11-01							0	1
149	0	1	149_1	1	2010-12-15	0	0			0			0			0	2011-03-28	1	1	2016-03-15	0	0			0			0			0		2010-07-01							0								0	1
149	1	1	149	1	2010-12-15	0	0			0			0			0	2011-03-28	1	1	2016-03-15	0	0			0			0			0		2010-07-01							0								0	1
149	0	2	149_1	1	2016-03-15	0	0			0			0			0	2017-01-17	1	1	2017-07-01	2	1	2019-03-15	0	0			0			1	0								0								0	1
149	1	2	149	1	2016-03-15	0	0			0			0			0	2017-01-17	1	1	2017-07-01	2	1	2019-03-15	0	0			0			1	0								0								0	1
150	0	1	150_1	1	2013-04-15	0	0			0			0			0	2013-08-19	1	1	2014-12-23	2	0			0			0			1	0									2014-12-10							0	1
150	1	1	150	1	2013-04-15	0	0			0			0			0	2013-08-19	0	1	2014-12-23	2	0			0			0			1	0									2014-12-10							0	1
150	0	2	150_1	1	2014-12-23	2	0			0			0			1	2014-12-23	1	1	2018-09-25	1	0			0			0			1		2014-12-10								2018-09-08							0	1
150	1	2	150	1	2014-12-23	2	0			0			0			1	2014-12-23	1	1	2018-09-25	1	0			0			0			1		2014-12-10								2018-09-08							0	1
150	0	3	150_1	0			0			0			0			0	2018-09-13	1	1	2018-09-25	1	1	2020-06-15	0	0			0			1		2018-09-08							0								0	1
150	1	3	150	0			0			0			0			0	2018-09-13	1	1	2018-09-25	1	1	2020-06-15	0	0			0			1		2018-09-08							0								0	1
151	0	1	151_1	0			0			0			0			0	2011-06-07	1	1	2011-06-14	1	1	2012-03-30	0	1	2012-10-19	1	0			1										2012-10-15							0	1
151	1	1	151	0			0			0			0			0	2011-06-07	1	1	2011-06-14	1	1	2012-03-30	0	1	2012-10-19	1	0			1										2012-10-15							0	1
151	0	2	151_1	1	2011-06-14	1	1	2012-03-30	0	1	2012-10-19	1	0			1	2013-02-15	1	0			0			0			0			0		2012-10-15															0	1
151	1	2	151	1	2011-06-14	1	1	2012-03-30	0	1	2012-10-19	1	0			1	2013-02-15	1	0			0			0			0			0		2012-10-15															0	1
152	0	1	152_1	1	2017-10-15	0	0			0			0			0	2018-01-25	1	1	2018-05-15	0	1	2018-10-15	0	1	2019-07-15		0			0	0									2019-05-15							0	1
152	1	1	152	1	2017-10-15	0	0			0			0			0	2018-01-25	0	1	2018-05-15	0	1	2018-10-15	0	1	2019-07-15		0			0	0									2019-05-15							0	1
152	1	2	152	1	2018-05-15	0	1	2018-10-15	0	1	2019-07-15		0			0	2019-07-24	0	1	2020-07-15	0	0			0			0			0		2019-05-15															0	1
152	0	2	152_1	1	2018-05-15	0	1	2018-10-15	0	1	2019-07-15		0			0	2019-07-24	1	1	2020-07-15	0	0			0			0			0		2019-05-15															0	1
153	1	1	153	1	2016-09-15	1	0			0			0			1	2016-09-21	1	1	2018-10-15	0	0			0			0			0		2016-07-01							1	2017-01-15		2018-10-15					0	1
153	0	1	153_1	1	2016-09-15	1	0			0			0			1	2016-09-21	1	1	2018-10-15	0	0			0			0			0		2016-07-01							1	2017-01-15		2018-10-15					0	1
153	1	2	153	1	2018-10-15	0	0			0			0			0	2019-03-20	1	1	2019-09-15	0	0			0			0			0	1	2017-01-15		2018-10-15						2019-09-20							0	1
153	0	2	153_1	1	2018-10-15	0	0			0			0			0	2019-03-20	1	1	2019-09-15	0	0			0			0			0	1	2017-01-15		2018-10-15						2019-09-20							0	1
154	0	1	154_1	1	2014-01-15	0	1	2014-08-15	0	0			0			0	2014-08-25	1	1	2015-03-27	0	0			0			0			0										2017-03-07							0	1
154	1	1	154	1	2014-01-15	0	1	2014-08-15	0	0			0			0	2014-08-25	0	1	2015-03-27	0	0			0			0			0										2017-03-07							0	1
154	1	2	154	1	2015-03-27	0	0			0			0			0	2017-03-08	0	1	2017-03-13	1	1	2019-10-15	0	0			0			1		2017-03-07							0								0	1
154	0	2	154_1	1	2015-03-27	0	0			0			0			0	2017-03-08	1	1	2017-03-13	1	1	2019-10-15	0	0			0			1		2017-03-07							0								0	1
155	0	1	155_1	1	2016-04-21	2	0			0			0			1	2016-06-01	0	0			0			0			0			0		2016-04-12							0								0	1
155	1	1	155	1	2016-04-21	2	0			0			0			1	2016-06-01	1	0			0			0			0			0		2016-04-12							0								0	1
155	1	2	155	0			0			0			0			0	2017-08-04	1	0			0			0			0			0	0																0	1
155	0	2	155_1	0			0			0			0			0	2017-08-04	0	0			0			0			0			0	0																0	1
156	0	1	156_1	0			0			0			0			0	2011-05-25	1	1	2014-03-31	0	0			0			0			0																	0	1
156	1	1	156	0			0			0			0			0	2011-05-25	1	1	2014-03-31	0	0			0			0			0																	0	1
156	0	2	156_1	1	2014-03-31	0	0			0			0			0	2015-08-17	1	1	2015-11-23	0	1	2016-12-05	0	0			0			0																	0	1
156	1	2	156	1	2014-03-31	0	0			0			0			0	2015-08-17	1	1	2015-11-23	0	1	2016-12-05	0	0			0			0																	0	1
156	0	3	156_1	1	2015-11-23	0	1	2016-12-05	0	0			0			0	2017-01-09	1	1	2017-11-13	1	0			0			0			1	0									2017-09-15							0	1
156	1	3	156	1	2015-11-23	0	1	2016-12-05	0	0			0			0	2017-01-09	1	1	2017-11-13	1	0			0			0			1	0									2017-09-15							0	1
157	0	1	157_1	1	2011-01-15	0	1	2011-08-23	0	0			0			0	2011-10-17	1	1	2012-02-15	0	1	2013-01-03	1	1	2014-03-24	1	1	2015-05-15	0	1		2011-01-04							0								0	1
157	1	1	157	1	2011-01-15	0	1	2011-08-23	0	0			0			0	2011-10-17	1	1	2012-02-15	0	1	2013-01-03	1	1	2014-03-24	1	1	2015-05-15	0	1		2011-01-04							0								0	1
157	0	2	157_1	1	2012-02-15	0	1	2013-01-03	1	1	2014-03-24	1	1	2015-05-15	0	1	2015-05-20	1	1	2018-06-15	0	1	2019-10-15	1	0			0			1	0									2016-04-15							0	1
157	1	2	157	1	2012-02-15	0	1	2013-01-03	1	1	2014-03-24	1	1	2015-05-15	0	1	2015-05-20	1	1	2018-06-15	0	1	2019-10-15	1	0			0			1	0									2016-04-15							0	1
158	0	1	158_1	1	2011-01-17	1	0			0			0			1	2012-01-11	1	1	2012-02-16	0	1	2012-11-05	0	0			0			0		2011-01-15							0								0	1
158	1	1	158	1	2011-01-17	1	0			0			0			1	2012-01-11	1	1	2012-02-16	0	1	2012-11-05	0	0			0			0		2011-01-15							0								0	1
158	0	2	158_1	1	2012-02-16	0	1	2012-11-05	0	0			0			0	2013-03-25	1	1	2013-07-15	0	1	2014-11-04	1	0			0			1	0								0								0	1
158	1	2	158	1	2012-02-16	0	1	2012-11-05	0	0			0			0	2013-03-25	1	1	2013-07-15	0	1	2014-11-04	1	0			0			1	0								0								0	1
158	0	3	158_1	1	2013-07-15	0	1	2014-11-04	1	0			0			1	2014-11-03	1	1	2014-11-04	1	1	2015-03-12	1	1	2016-06-14	1	0			1	0								0								0	1
158	1	3	158	1	2013-07-15	0	1	2014-11-04	1	0			0			1	2014-11-03	1	1	2014-11-04	1	1	2015-03-12	1	1	2016-06-14	1	0			1	0								0								0	1
159	0	1	159_1	1	2012-02-27	1	1	2013-02-04	2	0			0			1	2013-02-07	1	1	2015-02-04	1	1	2015-11-18	0	0			0			1	0								0								0	1
159	1	1	159	1	2012-02-27	1	1	2013-02-04	2	0			0			1	2013-02-07	1	1	2015-02-04	1	1	2015-11-18	0	0			0			1	0								0								0	1
159	1	2	159	1	2015-02-04	1	1	2015-11-18	0	0			0			1	2018-01-16	1	0			0			0			0			0	0								0								0	1
159	0	2	159_1	1	2015-02-04	1	1	2015-11-18	0	0			0			1	2018-01-16	1	0			0			0			0			0	0								0								0	1
159	0	3	159_1	0			0			0			0			0	2019-01-29	1	0			0			0			0			0	0								0								0	1
159	1	3	159	0			0			0			0			0	2019-01-29	1	0			0			0			0			0	0								0								0	1
160	1	1	160	1	2015-11-15	0	0			0			0			0	2016-06-13	1	1	2016-11-15	0	0			0			0			0	0								0								0	1
160	0	1	160_1	1	2015-11-15	0	0			0			0			0	2016-06-13	0	1	2016-11-15	0	0			0			0			0	0								0								0	1
160	0	2	160_1	1	2016-11-15	0	0			0			0			0	2018-02-06	0	1	2018-11-15	2	1	2019-09-15	2	1	2020-03-15	0	0			1	0								0								0	1
160	1	2	160	1	2016-11-15	0	0			0			0			0	2018-02-06	1	1	2018-11-15	2	1	2019-09-15	2	1	2020-03-15	0	0			1	0								0								0	1
161	0	1	161_1	1	2011-02-02	0	0			0			0			0	2011-02-03	1	1	2012-01-09	1	0			0			0			1	0									2012-01-01							0	1
161	1	1	161	1	2011-02-02	0	0			0			0			0	2011-02-03	1	1	2012-01-09	1	0			0			0			1	0									2012-01-01							0	1
161	0	2	161_1	1	2012-01-09	1	0			0			0			1	2012-01-16	1	1	2012-10-04	1	0			0			0			1		2012-01-01							1	2012-07-15		2012-09-15					0	1
161	1	2	161	1	2012-01-09	1	0			0			0			1	2012-01-16	1	1	2012-10-04	1	0			0			0			1		2012-01-01							1	2012-07-15		2012-09-15					0	1
162	0	1	162_1	0			0			0			0			0	2011-04-19	1	1	2012-03-14	2	0			0			0			1	0								1	2013-07-01		2018-01-15					0	1
162	1	1	162	0			0			0			0			0	2011-04-19	1	1	2012-03-14	2	0			0			0			1	0								1	2013-07-01		2018-01-15					0	1
162	0	2	162_1	1	2012-03-14	2	0			0			0			1	2018-12-11	1	1	2019-05-07	0	0			0			0			0	1	2013-07-01		2018-01-15						2019-01-15							0	1
162	1	2	162	1	2012-03-14	2	0			0			0			1	2018-12-11	1	1	2019-05-07	0	0			0			0			0	1	2013-07-01		2018-01-15						2019-01-15							0	1
163	1	1	163	1	2015-07-01	0	1	2016-09-26	1	0			0			1	2016-09-27	1	1	2018-03-16	0	0			0			0			0	1	2016-01-15		2016-06-15					0								0	1
163	0	1	163_1	1	2015-07-01	0	1	2016-09-26	1	0			0			1	2016-09-27	1	1	2018-03-16	0	0			0			0			0	1	2016-01-15		2016-06-15					0								0	1
163	0	2	163_1	1	2018-03-16	0	0			0			0			0	2018-03-19	1	1	2019-01-15	0	0			0			0			0	0								0								0	1
163	1	2	163	1	2018-03-16	0	0			0			0			0	2018-03-19	1	1	2019-01-15	0	0			0			0			0	0								0								0	1
163	1	3	163	1	2018-03-16	0	1	2019-01-15	0	0			0			0	2019-07-15	1	0			0			0			0			0	0																0	1
163	0	3	163_1	1	2018-03-16	0	1	2019-01-15	0	0			0			0	2019-07-15	1	0			0			0			0			0	0																0	1
164	0	1	164_1	1	2010-03-25	0	0			0			0			0	2011-06-16	1	0			0			0			0			0		2010-03-27															0	3
164	1	1	164	1	2010-03-25	0	0			0			0			0	2011-06-16	1	0			0			0			0			0		2010-03-27															0	3
164	0	2	164_1	0			0			0			0			0	2013-06-12	1	1	2013-12-05	0	1	2015-10-07	0	0			0			0																	0	3
164	1	2	164	0			0			0			0			0	2013-06-12	1	1	2013-12-05	0	1	2015-10-07	0	0			0			0																	0	3
164	0	3	164_1	1	2013-12-05	0	1	2015-10-07	0	0			0			0	2015-10-06	1	1	2015-10-07	0	1	2016-05-23	0	1	2017-06-08	0	0			0									0								0	3
164	1	3	164	1	2013-12-05	0	1	2015-10-07	0	0			0			0	2015-10-06	1	1	2015-10-07	0	1	2016-05-23	0	1	2017-06-08	0	0			0									0								0	3
164	1	4	164	1	2015-10-07	0	1	2016-05-23	0	1	2017-06-08	0	0			0	2018-09-06	1	1	2020-07-02	0	0			0			0			0	0								1	2018-09-24		2020-05-15					0	3
164	0	4	164_1	1	2015-10-07	0	1	2016-05-23	0	1	2017-06-08	0	0			0	2018-09-06	1	1	2020-07-02	0	0			0			0			0	0								1	2018-09-24		2020-05-15					0	3
165	0	1	165_1	0			0			0			0			0	2010-07-20	1	0			0			0			0			0																	0	0
165	1	1	165	0			0			0			0			0	2010-07-20	1	0			0			0			0			0																	0	0
165	0	2	165_1	0			0			0			0			0	2018-06-19	1	0			0			0			0			0																	0	0
165	1	2	165	0			0			0			0			0	2018-06-19	1	0			0			0			0			0																	0	0
165	0	3	165_1	0			0			0			0			0	2019-05-14	1	0			0			0			0			0																	0	0
165	1	3	165	0			0			0			0			0	2019-05-14	1	0			0			0			0			0																	0	0
166	0	1	166_1	0			0			0			0			0	2011-11-10	1	0			0			0			0			0																	0	0
166	1	1	166	0			0			0			0			0	2011-11-10	1	0			0			0			0			0																	0	0
166	0	2	166_1	0			0			0			0			0	2019-04-18	1	0			0			0			0			0																	0	0
166	1	2	166	0			0			0			0			0	2019-04-18	1	0			0			0			0			0																	0	0
167	0	1	167_1	0			0			0			0			0	2011-01-20	1	0			0			0			0			0																	0	0
167	1	1	167	0			0			0			0			0	2011-01-20	1	0			0			0			0			0																	0	0
167	0	2	167_1	0			0			0			0			0	2011-11-30	1	0			0			0			0			0																	0	0
167	1	2	167	0			0			0			0			0	2011-11-30	1	0			0			0			0			0																	0	0
167	0	3	167_1	0			0			0			0			0	2019-04-24	1	0			0			0			0			0																	0	0
167	1	3	167	0			0			0			0			0	2019-04-24	1	0			0			0			0			0																	0	0
168	0	1	168_1	0			0			0			0			0	2013-01-16	1	0			0			0			0			0																	0	0
168	1	1	168	0			0			0			0			0	2013-01-16	1	0			0			0			0			0																	0	0
168	0	2	168_1	0			0			0			0			0	2019-07-25	1	0			0			0			0			0																	0	0
168	1	2	168	0			0			0			0			0	2019-07-25	1	0			0			0			0			0																	0	0
169	0	1	169_1	0			0			0			0			0	2011-10-31	1	0			0			0			0			0																	0	0
169	1	1	169	0			0			0			0			0	2011-10-31	1	0			0			0			0			0																	0	0
169	0	2	169_1	0			0			0			0			0	2013-12-17	1	0			0			0			0			0																	0	0
169	1	2	169	0			0			0			0			0	2013-12-17	1	0			0			0			0			0																	0	0
169	0	3	169_1	0			0			0			0			0	2019-05-28	1	0			0			0			0			0																	0	0
169	1	3	169	0			0			0			0			0	2019-05-28	1	0			0			0			0			0																	0	0
170	0	1	170_1	0			0			0			0			0	2011-01-19	1	0			0			0			0			0																	0	0
170	1	1	170	0			0			0			0			0	2011-01-19	1	0			0			0			0			0																	0	0
170	0	2	170_1	0			0			0			0			0	2011-11-21	1	0			0			0			0			0																	0	0
170	1	2	170	0			0			0			0			0	2011-11-21	1	0			0			0			0			0																	0	0
170	0	3	170_1	0			0			0			0			0	2019-07-02	1	0			0			0			0			0																	0	0
170	1	3	170	0			0			0			0			0	2019-07-02	1	0			0			0			0			0																	0	0
171	0	1	171_1	0			0			0			0			0	2012-07-18	1	0			0			0			0			0																	0	0
171	1	1	171	0			0			0			0			0	2012-07-18	1	0			0			0			0			0																	0	0
171	0	2	171_1	0			0			0			0			0	2015-09-29	1	0			0			0			0			0																	0	0
171	1	2	171	0			0			0			0			0	2015-09-29	1	0			0			0			0			0																	0	0
171	0	3	171_1	0			0			0			0			0	2019-07-22	1	0			0			0			0			0																	0	0
171	1	3	171	0			0			0			0			0	2019-07-22	1	0			0			0			0			0																	0	0
172	0	1	172_1	0			0			0			0			0	2011-01-06	1	0			0			0			0			0																	0	0
172	1	1	172	0			0			0			0			0	2011-01-06	1	0			0			0			0			0																	0	0
172	0	2	172_1	0			0			0			0			0	2011-11-15	1	0			0			0			0			0																	0	0
172	1	2	172	0			0			0			0			0	2011-11-15	1	0			0			0			0			0																	0	0
172	0	3	172_1	0			0			0			0			0	2019-07-25	1	0			0			0			0			0																	0	0
172	1	3	172	0			0			0			0			0	2019-07-25	1	0			0			0			0			0																	0	0
173	0	1	173_1	0			0			0			0			0	2011-11-11	1	0			0			0			0			0																	0	0
173	1	1	173	0			0			0			0			0	2011-11-11	1	0			0			0			0			0																	0	0
173	0	2	173_1	0			0			0			0			0	2019-05-09	1	0			0			0			0			0																	0	0
173	1	2	173	0			0			0			0			0	2019-05-09	1	0			0			0			0			0																	0	0
174	0	1	174_1	0			0			0			0			0	2013-01-03	1	0			0			0			0			0																	0	0
174	1	1	174	0			0			0			0			0	2013-01-03	1	0			0			0			0			0																	0	0
174	0	2	174_1	0			0			0			0			0	2019-07-22	1	0			0			0			0			0																	0	0
174	1	2	174	0			0			0			0			0	2019-07-22	1	0			0			0			0			0																	0	0
175	0	1	175_1	0			0			0			0			0	2011-11-30	1	0			0			0			0			0																	0	0
175	1	1	175	0			0			0			0			0	2011-11-30	1	0			0			0			0			0																	0	0
175	0	2	175_1	0			0			0			0			0	2019-04-18	1	0			0			0			0			0																	0	0
175	1	2	175	0			0			0			0			0	2019-04-18	1	0			0			0			0			0																	0	0
176	0	1	176_1	0			0			0			0			0	2012-04-23	1	0			0			0			0			0																	0	0
176	1	1	176	0			0			0			0			0	2012-04-23	1	0			0			0			0			0																	0	0
176	0	2	176_1	0			0			0			0			0	2015-02-23	1	0			0			0			0			0																	0	0
176	1	2	176	0			0			0			0			0	2015-02-23	1	0			0			0			0			0																	0	0
176	0	3	176_1	0			0			0			0			0	2019-04-23	1	0			0			0			0			0																	0	0
176	1	3	176	0			0			0			0			0	2019-04-23	1	0			0			0			0			0																	0	0
177	0	1	177_1	0			0			0			0			0	2011-01-20	1	0			0			0			0			0																	0	0
177	1	1	177	0			0			0			0			0	2011-01-20	1	0			0			0			0			0																	0	0
177	0	2	177_1	0			0			0			0			0	2011-11-18	1	0			0			0			0			0																	0	0
177	1	2	177	0			0			0			0			0	2011-11-18	1	0			0			0			0			0																	0	0
177	0	3	177_1	0			0			0			0			0	2019-04-23	1	0			0			0			0			0																	0	0
177	1	3	177	0			0			0			0			0	2019-04-23	1	0			0			0			0			0																	0	0
178	0	1	178_1	0			0			0			0			0	2011-11-30	1	0			0			0			0			0																	0	0
178	1	1	178	0			0			0			0			0	2011-11-30	1	0			0			0			0			0																	0	0
178	0	2	178_1	0			0			0			0			0	2019-07-29	1	0			0			0			0			0																	0	0
178	1	2	178	0			0			0			0			0	2019-07-29	1	0			0			0			0			0																	0	0
179	0	1	179_1	0			0			0			0			0	2010-10-20	1	0			0			0			0			0																	0	0
179	1	1	179	0			0			0			0			0	2010-10-20	1	0			0			0			0			0																	0	0
179	0	2	179_1	0			0			0			0			0	2019-08-29	1	0			0			0			0			0																	0	0
179	1	2	179	0			0			0			0			0	2019-08-29	1	0			0			0			0			0																	0	0
180	0	1	180_1	0			0			0			0			0	2009-10-13	1	0			0			0			0			0																	0	0
180	1	1	180	0			0			0			0			0	2009-10-13	1	0			0			0			0			0																	0	0
180	0	2	180_1	0			0			0			0			0	2019-09-02	1	0			0			0			0			0																	0	0
180	1	2	180	0			0			0			0			0	2019-09-02	1	0			0			0			0			0																	0	0
181	0	1	181_1	0			0			0			0			0	2013-01-11	1	0			0			0			0			0																	0	0
181	1	1	181	0			0			0			0			0	2013-01-11	1	0			0			0			0			0																	0	0
181	0	2	181_1	0			0			0			0			0	2019-09-02	1	0			0			0			0			0																	0	0
181	1	2	181	0			0			0			0			0	2019-09-02	1	0			0			0			0			0																	0	0
182	0	1	182_1	0			0			0			0			0	2011-11-04	1	0			0			0			0			0																	0	0
182	1	1	182	0			0			0			0			0	2011-11-04	1	0			0			0			0			0																	0	0
182	0	2	182_1	0			0			0			0			0	2019-09-03	1	0			0			0			0			0																	0	0
182	1	2	182	0			0			0			0			0	2019-09-03	1	0			0			0			0			0																	0	0
183	0	1	183_1	0			0			0			0			0	2013-01-07	1	0			0			0			0			0																	0	0
183	1	1	183	0			0			0			0			0	2013-01-07	1	0			0			0			0			0																	0	0
183	0	2	183_1	0			0			0			0			0	2019-09-05	1	0			0			0			0			0																	0	0
183	1	2	183	0			0			0			0			0	2019-09-05	1	0			0			0			0			0																	0	0
184	0	1	184_1	0			0			0			0			0	2009-10-20	1	0			0			0			0			0																	0	0
184	1	1	184	0			0			0			0			0	2009-10-20	1	0			0			0			0			0																	0	0
184	0	2	184_1	0			0			0			0			0	2019-09-09	1	0			0			0			0			0																	0	0
184	1	2	184	0			0			0			0			0	2019-09-09	1	0			0			0			0			0																	0	0
185	0	1	185_1	0			0			0			0			0	2011-08-12	1	0			0			0			0			0																	0	0
185	1	1	185	0			0			0			0			0	2011-08-12	1	0			0			0			0			0																	0	0
185	1	2	185	0			0			0			0			0	2019-09-24	1	0			0			0			0			0																	0	0
185	0	2	185_1	0			0			0			0			0	2019-09-24	1	0			0			0			0			0																	0	0
186	1	1	186	0			0			0			0			0	2014-11-11	0	1	2018-11-15	1	0			0			0			1	0								0		0		0				2	2
186	0	1	186_1	0			0			0			0			0	2014-11-11	1	1	2018-11-15	1	0			0			0			1	0								0		0		0				2	2
186	1	2	186	1	2018-11-15	1	0			0			0			1	2019-09-19	0	0			0			0			0			0	0		0		0												2	2
186	0	2	186_1	1	2018-11-15	1	0			0			0			1	2019-09-19	1	0			0			0			0			0	0		0		0												2	2
187	1	1	187	0			0			0			0			0	2014-10-10	1	1	2018-12-12	0	0			0			0			0	0								0	2018-12-01	0		0				2	1
187	0	1	187_1	0			0			0			0			0	2014-10-10	0	1	2018-12-12	0	0			0			0			0	0								0	2018-12-01	0		0				2	1
187	0	2	187_1	1	2018-12-12	0	0			0			0			0	2019-02-15	0	0			0			0			0			0	0	2018-12-01	0		0												2	1
187	1	2	187	1	2018-12-12	0	0			0			0			0	2019-02-15	1	0			0			0			0			0	0	2018-12-01	0		0												2	1
188	1	1	188	1	2017-09-15		0			0			0			0	2017-11-23	1	0			0			0			0			0	0								0		0		0				2	3
188	0	1	188_1	1	2017-09-15		0			0			0			0	2017-11-23	0	0			0			0			0			0	0								0		0		0				2	3
188	0	2	188_1	0			0			0			0			0	2019-02-25	0	0			0			0			0			0	0		0		0												2	3
188	1	2	188	0			0			0			0			0	2019-02-25	1	0			0			0			0			0	0		0		0												2	3
189	0	1	189_1	1	2014-06-15	3	0			0			0			1	2015-05-21	1	0		0	0			0			0			0	0								0		0		0				2	2
189	1	1	189	1	2014-06-15	3	0			0			0			1	2015-05-21	1	0		0	0			0			0			0	0								0		0		0				2	2
189	1	2	189	0		0	0			0			0			0	2017-03-31	1	0			0			0			0			0	0		0		0												2	2
189	0	2	189_1	0		0	0			0			0			0	2017-03-31	1	0			0			0			0			0	0		0		0												2	2
190	0	1	190_1	0			0			0			0			0	2015-03-04	1	0		0	0			0			0			0	0								0		0		0				2	2
190	1	1	190	0			0			0			0			0	2015-03-04	1	0		0	0			0			0			0	0								0		0		0				2	2
190	0	2	190_1	0		0	0			0			0			0	2017-04-04	1	0			0			0			0			0	0		0		0												2	2
190	1	2	190	0		0	0			0			0			0	2017-04-04	1	0			0			0			0			0	0		0		0												2	2
191	1	1	191	1	2014-04-15	0	0			0			0			0	2015-03-05	1	0			0			0			0			0	0																2	2
191	0	1	191_1	1	2014-04-15	0	0			0			0			0	2015-03-05	1	0			0			0			0			0	0																2	2
191	0	2	191_1	0			0			0			0			0	2017-04-06	1	0			0			0			0			0																	2	2
191	1	2	191	0			0			0			0			0	2017-04-06	1	0			0			0			0			0																	2	2
192	0	1	192_1	0			0			0			0			0	2017-03-31	1	0			0			0			0			0																	2	0
192	1	1	192	0			0			0			0			0	2017-03-31	1	0			0			0			0			0																	2	0
192	0	2	192_1	0			0			0			0			0	2019-01-22	1	0			0			0			0			0																	2	0
192	1	2	192	0			0			0			0			0	2019-01-22	1	0			0			0			0			0																	2	0
193	0	1	193_1	1		0	0			0			0			0	2015-03-13	1	0		0	0			0			0			0	0								0		0		0				2	2
193	1	1	193	1		0	0			0			0			0	2015-03-13	1	0		0	0			0			0			0	0								0		0		0				2	2
193	1	2	193	0		0	0			0			0			0	2017-03-27	1	0			0			0			0			0	0		0		0												2	2
193	0	2	193_1	0		0	0			0			0			0	2017-03-27	1	0			0			0			0			0	0		0		0												2	2
194	1	1	194	0			0			0			0			0	2015-03-13	1	0		0	0			0			0			0	0								0		0		0				2	2
194	0	1	194_1	0			0			0			0			0	2015-03-13	1	0		0	0			0			0			0	0								0		0		0				2	2
194	0	2	194_1	0		0	0			0			0			0	2019-05-20	1	0			0			0			0			0	0		0		0												2	2
194	1	2	194	0		0	0			0			0			0	2019-05-20	1	0			0			0			0			0	0		0		0												2	2
195	1	1	195	0			0			0			0			0	2015-03-17	1	0		0	0			0			0			0	0								0		0		0				2	2
195	0	1	195_1	0			0			0			0			0	2015-03-17	1	0		0	0			0			0			0	0								0		0		0				2	2
195	0	2	195_1	0		0	0			0			0			0	2019-04-09	1	0			0			0			0			0	0		0		0												2	2
195	1	2	195	0		0	0			0			0			0	2019-04-09	1	0			0			0			0			0	0		0		0												2	2
196	0	1	196_1	1	2014-04-15	0	0			0			0			0	2015-04-21	1	1	2017-08-15	0	0			0			0			0	0								0		0		0				2	2
196	1	1	196	1	2014-04-15	0	0			0			0			0	2015-04-21	1	1	2017-08-15	0	0			0			0			0	0								0		0		0				2	2
196	1	2	196	1	2017-08-15	0	0			0			0			0	2018-11-09	1	0			0			0			0			0	0		0		0												2	2
196	0	2	196_1	1	2017-08-15	0	0			0			0			0	2018-11-09	1	0			0			0			0			0	0		0		0												2	2
197	0	1	197_1	0			0			0			0			0	2018-10-22	1	1	2019-04-15	0	0			0			0			0	0								0		0		0				2	3
197	1	1	197	0			0			0			0			0	2018-10-22	1	1	2019-04-15	0	0			0			0			0	0								0		0		0				2	3
197	0	2	197_1	1	2019-04-15	0	0			0			0			0	2019-11-04	1	0			0			0			0			0	0		0		0												2	3
197	1	2	197	1	2019-04-15	0	0			0			0			0	2019-11-04	1	0			0			0			0			0	0		0		0												2	3
198	1	1	198	1	2015-02-15	0	0			0			0			0	2015-05-20	1	0			0			0			0			0	0								0		0		0				2	2
198	0	1	198_1	1	2015-02-15	0	0			0			0			0	2015-05-20	1	0			0			0			0			0	0								0		0		0				2	2
198	0	2	198_1	0			0			0			0			0	2017-03-27	1	0			0			0			0			0	0		0		0												2	2
198	1	2	198	0			0			0			0			0	2017-03-27	1	0			0			0			0			0	0		0		0												2	2
199	0	1	199_1	0			0			0			0			0	2014-11-05	1	0			0			0			0			0																	2	0
199	1	1	199	0			0			0			0			0	2014-11-05	1	0			0			0			0			0																	2	0
199	0	2	199_1	0			0			0			0			0	2019-01-22	1	0			0			0			0			0																	2	0
199	1	2	199	0			0			0			0			0	2019-01-22	1	0			0			0			0			0																	2	0
200	0	1	200_1	1	2015-03-06	0	0			0			0			0	2015-03-06	1	1	2017-10-15	0	1	2019-06-12	0	0			0			0	1	2014-07-15		2014-10-15					0	2016-09-15	0		0				2	1
200	1	1	200	1	2015-03-06	0	0			0			0			0	2015-03-06	0	1	2017-10-15	0	1	2019-06-12	0	0			0			0	1	2014-07-15		2014-10-15					0	2016-09-15	0		0				2	1
200	0	2	200_1	1	2017-10-15	0	1	2019-06-12	0	0			0			0	2019-07-03	1	0			0			0			0			0	0	2016-09-15	0		0												2	1
200	1	2	200	1	2017-10-15	0	1	2019-06-12	0	0			0			0	2019-07-03	0	0			0			0			0			0	0	2016-09-15	0		0												2	1
201	0	1	201_1	1	2015-06-15	1	0			0			0			1	2015-10-12	1	1	2019-01-15	0	0			0			0			0	0								0		0		0				2	2
201	1	1	201	1	2015-06-15	1	0			0			0			1	2015-10-12	1	1	2019-01-15	0	0			0			0			0	0								0		0		0				2	2
201	0	2	201_1	1	2019-01-15	0	0			0			0			0	2019-03-06	1	0			0			0			0			0	0		0		0												2	2
201	1	2	201	1	2019-01-15	0	0			0			0			0	2019-03-06	1	0			0			0			0			0	0		0		0												2	2
202	0	1	202_1	1	2016-06-13	0	0			0			0			0	2016-07-22	1	1	2018-02-09	0	0			0			0			0	0								0		0		0				2	2
202	1	1	202	1	2016-06-13	0	0			0			0			0	2016-07-22	1	1	2018-02-09	0	0			0			0			0	0								0		0		0				2	2
202	0	2	202_1	1	2018-02-09	0	0			0			0			0	2018-04-16	1	0			0			0			0			0	0		0		0												2	2
202	1	2	202	1	2018-02-09	0	0			0			0			0	2018-04-16	1	0			0			0			0			0	0		0		0												2	2
203	1	1	203	1	2014-04-15	3	0			0			0			1	2014-11-24	1	1	2017-10-15	0	0			0			0			0		2014-04-15							0		0		0				2	1
203	0	1	203_1	1	2014-04-15	3	0			0			0			1	2014-11-24	1	1	2017-10-15	0	0			0			0			0		2014-04-15							0		0		0				2	1
203	0	2	203_1	1	2017-10-15	0	0			0			0			0	2017-11-24	1	0			0			0			0			0	0		0		0												2	1
203	1	2	203	1	2017-10-15	0	0			0			0			0	2017-11-23	1	0			0			0			0			0	0		0		0												2	1
204	0	1	204_1	0			0			0			0			0	2014-12-09	0	0			0			0			0			0																	2	0
204	1	1	204	0			0			0			0			0	2014-12-09	1	0			0			0			0			0																	2	0
204	1	2	204	0			0			0			0			0	2017-08-17	1	0			0			0			0			0																	2	0
204	0	2	204_1	0			0			0			0			0	2017-08-17	0	0			0			0			0			0																	2	0
205	0	1	205_1	1	2016-11-15	3	0			0			0			1	2017-03-20	1	1	2018-06-15	0	0			0			0			0	1	2016-02-15		2016-11-15					0	2018-03-15	0		0				2	1
205	1	1	205	1	2016-11-15	3	0			0			0			1	2017-03-20	1	1	2018-06-15	0	0			0			0			0	1	2016-02-15		2016-11-15					0	2018-03-15	0		0				2	1
205	0	2	205_1	1	2018-06-15	0	0			0			0			0	2018-09-24	1	0			0			0			0			0	0	2018-03-15	0		0												2	1
205	1	2	205	1	2018-06-15	0	0			0			0			0	2018-09-24	1	0			0			0			0			0	0	2018-03-15	0		0												2	1
206	0	1	206_1	0			0			0			0			0	2017-03-27	1	0			0			0			0			0																	2	0
206	1	1	206	0			0			0			0			0	2017-03-27	1	0			0			0			0			0																	2	0
206	0	2	206_1	0			0			0			0			0	2019-04-12	1	0			0			0			0			0																	2	0
206	1	2	206	0			0			0			0			0	2019-04-12	1	0			0			0			0			0																	2	0
207	0	1	207_1	1	2017-02-26	3	0			0			0			1	2017-10-11	1	1	2019-10-24	0	0			0			0			0		2017-02-26							0		0		0				2	1
207	1	1	207	1	2017-02-26	3	0			0			0			1	2017-10-11	0	1	2019-10-24	0	0			0			0			0		2017-02-26							0		0		0				2	1
207	1	2	207	1	2019-10-24	0	0			0			0			0	2019-11-04	0	0			0			0			0			0	0		0		0												2	1
207	0	2	207_1	1	2019-10-24	0	0			0			0			0	2019-11-04	1	0			0			0			0			0	0		0		0												2	1
208	0	1	208_1	1	2016-12-15	0	0			0			0			0	2017-11-20	0	1	2019-01-15	0	0			0			0			0	0								0		0		0				2	2
208	1	1	208	1	2016-12-15	0	0			0			0			0	2017-11-20	1	1	2019-01-15	0	0			0			0			0	0								0		0		0				2	2
208	0	2	208_1	1	2019-01-15	0	0			0			0			0	2019-07-18	0	0			0			0			0			0	0		0		0												2	2
208	1	2	208	1	2019-01-15	0	0			0			0			0	2019-07-18	1	0			0			0			0			0	0		0		0												2	2
209	1	1	209	1	2016-10-15		0			0			0			0	2017-06-29	0	0		0	0			0			0			0	0								0		0		0				2	2
209	0	1	209_1	1	2016-10-15		0			0			0			0	2017-06-29	1	0		0	0			0			0			0	0								0		0		0				2	2
209	0	2	209_1	0		0	0			0			0			0	2018-08-09	1	0			0			0			0			0	0		0		0												2	2
209	1	2	209	0		0	0			0			0			0	2018-08-09	0	0			0			0			0			0	0		0		0												2	2
210	0	1	210_1	1	2017-02-15	0	0			0			0			0	2017-08-23	1	1	2018-07-15	0	0			0			0			0	0								0		0		0				2	2
210	1	1	210	1	2017-02-15	0	0			0			0			0	2017-08-23	1	1	2018-07-15	0	0			0			0			0	0								0		0		0				2	2
210	0	2	210_1	1	2018-07-15	0	0			0			0			0	2018-10-17	1	0			0			0			0			0	0		0		0												2	2
210	1	2	210	1	2018-07-15	0	0			0			0			0	2018-10-17	1	0			0			0			0			0	0		0		0												2	2
211	0	1	211_1	0			0			0			0			0	2016-02-08	1	0			0			0			0			0																	2	0
211	1	1	211	0			0			0			0			0	2016-02-08	1	0			0			0			0			0																	2	0
211	1	2	211	0			0			0			0			0	2019-04-11	1	0			0			0			0			0																	2	0
211	0	2	211_1	0			0			0			0			0	2019-04-11	1	0			0			0			0			0																	2	0
212	0	1	212_1	0			0			0			0			0	2015-01-27	1	0			0			0			0			0																	2	0
212	1	1	212	0			0			0			0			0	2015-01-27	1	0			0			0			0			0																	2	0
212	1	2	212	0			0			0			0			0	2017-07-11	1	0			0			0			0			0																	2	0
212	0	2	212_1	0			0			0			0			0	2017-07-11	1	0			0			0			0			0																	2	0
213	0	1	213_1	1	2018-05-15	0	0			0			0			0	2018-07-05	1	1	2019-08-19	0	0			0			0			0		2018-05-15							0	2019-02-15	0		0				2	1
213	1	1	213	1	2018-05-15	0	0			0			0			0	2018-07-05	0	1	2019-08-19	0	0			0			0			0		2018-05-15							0	2019-02-15	0		0				2	1
213	0	2	213_1	1	2019-08-19	0	0			0			0			0	2019-10-07	1	0			0			0			0			0	0	2019-02-15	0		0												2	1
213	1	2	213	1	2019-08-19	0	0			0			0			0	2019-10-07	0	0			0			0			0			0	0	2019-02-15	0		0												2	1
214	0	1	214_1	1	2017-01-15	1	0			0			0			1	2017-09-18	1	1	2019-03-15	0	0			0			0			0	0								0		0		0				2	2
214	1	1	214	1	2017-01-15	1	0			0			0			1	2017-09-18	1	1	2019-03-15	0	0			0			0			0	0								0		0		0				2	2
214	0	2	214_1	1	2019-03-15	0	0			0			0			0	2019-04-03	1	0			0			0			0			0	0		0		0												2	2
214	1	2	214	1	2019-03-15	0	0			0			0			0	2019-04-03	1	0			0			0			0			0	0		0		0												2	2
215	0	1	215_1	0			0			0			0			0	2017-11-16	1	0			0			0			0			0	0								0		0		0				2	3
215	1	1	215	0			0			0			0			0	2017-11-16	1	0			0			0			0			0	0								0		0		0				2	3
215	0	2	215_1	0			0			0			0			0	2019-02-11	1	0			0			0			0			0	0		0		0												2	3
215	1	2	215	0			0			0			0			0	2019-02-11	1	0			0			0			0			0	0		0		0												2	3
216	0	1	216_1	0			0			0			0			0	2018-02-15	1	0			0			0			0			0																	3	0
216	1	1	216	0			0			0			0			0	2018-02-15	1	0			0			0			0			0																	3	0
216	0	2	216_1	0			0			0			0			0	2019-02-15	1	0			0			0			0			0																	3	0
216	1	2	216	0			0			0			0			0	2019-02-15	1	0			0			0			0			0																	3	0
217	0	1	217_1	0			0			0			0			0	2013-01-17	1	0			0			0			0			0	0								0								3	2
217	1	1	217	0			0			0			0			0	2013-01-17	1	0			0			0			0			0	0								0								3	2
217	0	2	217_1	0			0			0			0			0	2014-01-15	1	0			0			0			0			0	0								0								3	2
217	1	2	217	0			0			0			0			0	2014-01-15	1	0			0			0			0			0	0								0								3	2
217	0	3	217_1	0			0			0			0			0	2015-01-14	1	0			0			0			0			0	0								0								3	2
217	1	3	217	0			0			0			0			0	2015-01-14	1	0			0			0			0			0	0								0								3	2
217	0	4	217_1	0			0			0			0			0	2016-01-13	1	0			0			0			0			0	0								0								3	2
217	1	4	217	0			0			0			0			0	2016-01-13	1	0			0			0			0			0	0								0								3	2
218	0	1	218_1	1	2017-03-15		0			0			0			0	2017-03-15	1	1	2018-03-21	0	0			0			0			0																	4	0
218	1	1	218	1	2017-03-15		0			0			0			0	2017-03-15	1	1	2018-03-21	0	0			0			0			0																	4	0
218	0	2	218_1	1	2018-03-21	0	0			0			0			0	2018-05-17	1	1	2019-06-19	0	0			0			0			0																	4	0
218	1	2	218	1	2018-03-21	0	0			0			0			0	2018-05-17	1	1	2019-06-19	0	0			0			0			0																	4	0
218	0	3	218_1	1	2019-06-19	0	0			0			0			0	2019-08-13	1	0			0			0			0			0																	4	0
218	1	3	218	1	2019-06-19	0	0			0			0			0	2019-08-13	1	0			0			0			0			0																	4	0
219	0	1	219_1	0			0			0			0			0	2010-08-18	1	0			0			0			0			0																	4	2
219	1	1	219	0			0			0			0			0	2010-08-18	0	0			0			0			0			0																	4	2
219	0	2	219_1	0			0			0			0			0	2011-08-25	1	0			0			0			0			0																	4	2
219	1	2	219	0			0			0			0			0	2011-08-25	1	0			0			0			0			0																	4	2
219	0	3	219_1	0			0			0			0			0	2012-08-29	1	0			0			0			0			0																	4	2
219	1	3	219	0			0			0			0			0	2012-08-29	1	0			0			0			0			0																	4	2
220	0	1	220_1	0			0			0			0			0	2018-02-08	1	1	2019-01-22	0	0			0			0			0									1	2018-05-29							4	1
220	1	1	220	0			0			0			0			0	2018-02-08	1	1	2019-01-22	0	0			0			0			0									1	2018-05-29							4	1
220	0	2	220_1	1	2019-01-22	0	0			0			0			0	2019-01-22	1	0			0			0			0			0	1	2018-05-29															4	1
220	1	2	220	1	2019-01-22	0	0			0			0			0	2019-01-22	1	0			0			0			0			0	1	2018-05-29															4	1
221	0	1	221_1	0			0			0			0			0	2010-11-01	1	0			0			0			0			0																	4	3
221	1	1	221	0			0			0			0			0	2010-11-01	0	0			0			0			0			0																	4	3
221	0	2	221_1	0			0			0			0			0	2012-05-07	1	0			0			0			0			0																	4	3
221	1	2	221	0			0			0			0			0	2012-05-07	0	0			0			0			0			0																	4	3
222	0	1	222_1	0			0			0			0			0	2012-01-18	1	0			0			0			0			0																	4	3
222	1	1	222	0			0			0			0			0	2012-01-18	1	0			0			0			0			0																	4	3
222	0	2	222_1	0			0			0			0			0	2012-12-17	1	0			0			0			0			0																	4	3
222	1	2	222	0			0			0			0			0	2012-12-17	1	0			0			0			0			0																	4	3
222	1	3	222	0			0			0			0			0	2014-07-07	1	0			0			0			0			0																	4	3
222	0	3	222_1	0			0			0			0			0	2014-07-07	1	0			0			0			0			0																	4	3
223	0	1	223_1	0			0			0			0			0	2010-12-11	1	1	2011-10-19	1	1	2012-12-12	0	0			0			1	0	2010-10-01	0		0		0		0		0		0		0		4	1
223	1	1	223	0			0			0			0			0	2010-12-11	1	1	2011-10-19	1	1	2012-12-12	0	0			0			1	0	2010-10-01	0		0		0		0		0		0		0		4	1
223	0	2	223_1	1	2011-10-19	1	1	2012-12-12	0	0			0			1	2012-12-12	1	1	2013-10-30	0	0			0			0			0	0		0		0				0		0		0				4	1
223	1	2	223	1	2011-10-19	1	1	2012-12-12	0	0			0			1	2012-12-12	1	1	2013-10-30	0	0			0			0			0	0		0		0				0		0		0				4	1
223	0	3	223_1	1	2013-10-30	0	0			0			0			0	2013-10-30	1	1	2014-10-30	0	0			0			0			0	0		0		0				0		0		0		0		4	1
223	1	3	223	1	2013-10-30	0	0			0			0			0	2013-10-30	1	1	2014-10-30	0	0			0			0			0	0		0		0				0		0		0		0		4	1
223	0	4	223_1	1	2014-10-30	0	0			0			0			0	2014-10-30	1	1	2016-01-27	0	0			0			0			0	0		0		0		0								0		4	1
223	1	4	223	1	2014-10-30	0	0			0			0			0	2014-10-30	1	1	2016-01-27	0	0			0			0			0	0		0		0		0		0						0		4	1
223	0	5	223_1	1	2014-10-30	0	1	2016-01-27	0	0			0			0	2016-01-27	1	1	2017-10-24	0	0			0			0			0							0		0		0		1		0		4	1
223	1	5	223	1	2014-10-30	0	1	2016-01-27	0	0			0			0	2016-01-27	1	1	2017-10-24	0	0			0			0			0	0						0		0		0		1		0		4	1
223	1	6	223	1	2017-10-24	0	0			0			0			0	2017-10-24	1	0			0			0			0			0	1	2016-01-27	0		1	2016-01-27	0		0						0		4	1
223	0	6	223_1	1	2017-10-24	0	0			0			0			0	2017-10-24	1	0			0			0			0			0	1	2016-01-27	0		1	2016-01-27	0		0						0		4	1
224	1	1	224	0			0			0			0			0	2016-07-28	1	0			0			0			0			0	1	2015-03-15							1	2017-01-01							4	3
224	0	1	224_1	0			0			0			0			0	2016-07-28	1	0			0			0			0			0	1	2015-03-15							1	2017-01-01							4	3
224	1	2	224	0			0			0			0			0	2018-07-05	1	0			0			0			0			0	1	2017-01-01															4	3
224	0	2	224_1	0			0			0			0			0	2018-07-05	1	0			0			0			0			0	1	2017-01-01															4	3
225	1	1	225	0			0			0			0			0	2011-01-12	0	0			0			0			0			0																	4	3
225	0	1	225_1	0			0			0			0			0	2011-01-12	1	0			0			0			0			0																	4	3
225	1	2	225	0			0			0			0			0	2012-06-11	0	0			0			0			0			0																	4	3
225	0	2	225_1	0			0			0			0			0	2012-06-11	1	0			0			0			0			0																	4	3
225	1	3	225	0			0			0			0			0	2013-06-10	0	0			0			0			0			0																	4	3
225	0	3	225_1	0			0			0			0			0	2013-06-10	1	0			0			0			0			0																	4	3
226	0	1	226_1	0			0			0			0			0	2011-07-25	1	0			0			0			0			0																	4	3
226	1	1	226	0			0			0			0			0	2011-07-25	0	0			0			0			0			0																	4	3
226	0	2	226_1	0			0			0			0			0	2012-06-20	1	0			0			0			0			0																	4	3
226	1	2	226	0			0			0			0			0	2012-06-20	0	0			0			0			0			0																	4	3
226	0	3	226_1	0			0			0			0			0	2013-06-26	1	0			0			0			0			0																	4	3
226	1	3	226	0			0			0			0			0	2013-06-26	0	0			0			0			0			0																	4	3
227	0	1	227_1	0			0			0			0			0	2011-07-14	0	0			0			0			0			0																	4	3
227	1	1	227	0			0			0			0			0	2011-07-14	1	0			0			0			0			0																	4	3
227	0	2	227_1	0			0			0			0			0	2012-06-21	1	0			0			0			0			0																	4	3
227	1	2	227	0			0			0			0			0	2012-06-21	1	0			0			0			0			0																	4	3
227	0	3	227_1	0			0			0			0			0	2013-07-03	1	0			0			0			0			0																	4	3
227	1	3	227	0			0			0			0			0	2013-07-03	1	0			0			0			0			0																	4	3
228	0	1	228_1	0			0			0			0			0	2012-01-18	0	0			0			0			0			0																	4	3
228	1	1	228	0			0			0			0			0	2012-01-18	1	0			0			0			0			0																	4	3
228	0	2	228_1	0			0			0			0			0	2013-01-16	0	0			0			0			0			0																	4	3
228	1	2	228	0			0			0			0			0	2013-01-16	1	0			0			0			0			0																	4	3
229	1	1	229	0			0			0			0			0	2011-01-24	0	0			0			0			0			0																	4	3
229	0	1	229_1	0			0			0			0			0	2011-01-24	1	0			0			0			0			0																	4	3
229	0	2	229_1	0			0			0			0			0	2011-03-23	0	0			0			0			0			0																	4	3
229	1	2	229	0			0			0			0			0	2011-03-23	1	0			0			0			0			0																	4	3
229	1	3	229	0			0			0			0			0	2012-03-12	1	0			0			0			0			0																	4	3
229	0	3	229_1	0			0			0			0			0	2012-03-12	1	0			0			0			0			0																	4	3
230	0	1	230_1	0			0			0			0			0	2011-08-17	1	0			0			0			0			0																	4	3
230	1	1	230	0			0			0			0			0	2011-08-17	0	0			0			0			0			0																	4	3
230	0	2	230_1	0			0			0			0			0	2012-08-02	1	0			0			0			0			0																	4	3
230	1	2	230	0			0			0			0			0	2012-08-02	1	0			0			0			0			0																	4	3
230	0	3	230_1	0			0			0			0			0	2013-07-08	1	0			0			0			0			0																	4	3
230	1	3	230	0			0			0			0			0	2013-07-08	1	0			0			0			0			0																	4	3
231	1	1	231	0			0			0			0			0	2011-01-31	0	0			0			0			0			0																	4	2
231	0	1	231_1	0			0			0			0			0	2011-01-31	1	0			0			0			0			0																	4	2
231	0	2	231_1	0			0			0			0			0	2012-02-15	1	0			0			0			0			0																	4	2
231	1	2	231	0			0			0			0			0	2012-02-15	1	0			0			0			0			0																	4	2
231	0	3	231_1	0			0			0			0			0	2013-01-21	1	0			0			0			0			0																	4	2
231	1	3	231	0			0			0			0			0	2013-01-21	1	0			0			0			0			0																	4	2
231	0	4	231_1	0			0			0			0			0	2014-01-22	1	0			0			0			0			0																	4	2
231	1	4	231	0			0			0			0			0	2014-01-22	1	0			0			0			0			0																	4	2
232	0	1	232_1	0			0			0			0			0	2011-02-03	1	0			0			0			0			0																	4	3
232	1	1	232	0			0			0			0			0	2011-02-03	1	0			0			0			0			0																	4	3
232	0	2	232_1	0			0			0			0			0	2012-02-06	1	0			0			0			0			0																	4	3
232	1	2	232	0			0			0			0			0	2012-02-06	1	0			0			0			0			0																	4	3
232	1	3	232	0			0			0			0			0	2013-02-12	1	0			0			0			0			0																	4	3
232	0	3	232_1	0			0			0			0			0	2013-02-12	1	0			0			0			0			0																	4	3
233	0	1	233_1	0			0			0			0			0	2011-02-09	0	0			0			0			0			0																	4	1
233	1	1	233	0			0			0			0			0	2011-02-09	1	0			0			0			0			0																	4	1
233	0	2	233_1	0			0			0			0			0	2012-02-01	1	0			0			0			0			0																	4	1
233	1	2	233	0			0			0			0			0	2012-02-01	1	0			0			0			0			0																	4	1
233	0	3	233_1	0			0			0			0			0	2013-01-14	1	0			0			0			0			0																	4	1
233	1	3	233	0			0			0			0			0	2013-01-14	1	0			0			0			0			0																	4	1
233	0	4	233_1	0			0			0			0			0	2014-01-20	1	0			0			0			0			0																	4	1
233	1	4	233	0			0			0			0			0	2014-01-20	1	0			0			0			0			0																	4	1
233	1	5	233	0			0			0			0			0	2017-02-06	1	1	2017-12-11		0			0			0			0																	4	1
233	0	5	233_1	0			0			0			0			0	2017-02-06	1	1	2017-12-11		0			0			0			0																	4	1
233	1	6	233	1	2017-12-11		0			0			0			0	2018-02-20	1	1	2018-10-29	0	0			0			0			0									1	2019-01-15							4	1
233	0	6	233_1	1	2017-12-11		0			0			0			0	2018-02-20	1	1	2018-10-29	0	0			0			0			0									1	2019-01-15							4	1
233	1	7	233	1	2018-10-29	0	0			0			0			0	2019-03-05	1	0			0			0			0			0	1	2019-01-15															4	1
233	0	7	233_1	1	2018-10-29	0	0			0			0			0	2019-03-05	1	0			0			0			0			0	1	2019-01-15															4	1
234	1	1	234	0			0			0			0			0	2011-02-15	0	0			0			0			0			0																	4	3
234	0	1	234_1	0			0			0			0			0	2011-02-15	1	0			0			0			0			0																	4	3
234	1	2	234	0			0			0			0			0	2012-01-17	0	0			0			0			0			0																	4	3
234	0	2	234_1	0			0			0			0			0	2012-01-17	1	0			0			0			0			0																	4	3
234	1	3	234	0			0			0			0			0	2013-02-26	0	0			0			0			0			0																	4	3
234	0	3	234_1	0			0			0			0			0	2013-02-26	1	0			0			0			0			0																	4	3
235	0	1	235_1	0			0			0			0			0	2011-02-16	1	0			0			0			0			0																	4	3
235	1	1	235	0			0			0			0			0	2011-02-16	0	0			0			0			0			0																	4	3
235	1	2	235	0			0			0			0			0	2013-02-15	0	0			0			0			0			0																	4	3
235	0	2	235_1	0			0			0			0			0	2013-02-15	1	0			0			0			0			0																	4	3
236	0	1	236_1	0			0			0			0			0	2011-02-17	0	0			0			0			0			0																	4	3
236	1	1	236	0			0			0			0			0	2011-02-17	1	0			0			0			0			0																	4	3
236	1	2	236	0			0			0			0			0	2012-02-16	1	0			0			0			0			0																	4	3
236	0	2	236_1	0			0			0			0			0	2012-02-16	1	0			0			0			0			0																	4	3
236	1	3	236	0			0			0			0			0	2013-01-28	1	0			0			0			0			0																	4	3
236	0	3	236_1	0			0			0			0			0	2013-01-28	1	0			0			0			0			0																	4	3
236	1	4	236	0			0			0			0			0	2014-01-17	1	0			0			0			0			0																	4	3
236	0	4	236_1	0			0			0			0			0	2014-01-17	1	0			0			0			0			0																	4	3
237	0	1	237_1	0			0			0			0			0	2011-03-03	0	0			0			0			0			0																	4	3
237	1	1	237	0			0			0			0			0	2011-03-03	1	0			0			0			0			0																	4	3
237	0	2	237_1	0			0			0			0			0	2012-08-13	1	0			0			0			0			0																	4	3
237	1	2	237	0			0			0			0			0	2012-08-13	1	0			0			0			0			0																	4	3
237	0	3	237_1	0			0			0			0			0	2013-07-29	1	0			0			0			0			0																	4	3
237	1	3	237	0			0			0			0			0	2013-07-29	1	0			0			0			0			0																	4	3
237	0	4	237_1	0			0			0			0			0	2018-11-12	1	0			0			0			0			0																	4	3
237	1	4	237	0			0			0			0			0	2018-11-12	1	0			0			0			0			0																	4	3
237	0	5	237_1	0			0			0			0			0	2019-08-28	1	0			0			0			0			0																	4	3
237	1	5	237	0			0			0			0			0	2019-08-28	1	0			0			0			0			0																	4	3
238	0	1	238_1	0			0			0			0			0	2011-03-09	1	0			0			0			0			0																	4	2
238	1	1	238	0			0			0			0			0	2011-03-09	0	0			0			0			0			0																	4	2
238	0	2	238_1	0			0			0			0			0	2012-03-05	1	0			0			0			0			0																	4	2
238	1	2	238	0			0			0			0			0	2012-03-05	0	0			0			0			0			0																	4	2
238	0	3	238_1	0			0			0			0			0	2013-03-11	1	0			0			0			0			0																	4	2
238	1	3	238	0			0			0			0			0	2013-03-11	0	0			0			0			0			0																	4	2
238	0	4	238_1	0			0			0			0			0	2015-02-09	1	0			0			0			0			0																	4	2
238	1	4	238	0			0			0			0			0	2015-02-09	0	0			0			0			0			0																	4	2
238	0	5	238_1	0			0			0			0			0	2017-04-06	1	1	2018-04-16	0	0			0			0			0																	4	2
238	1	5	238	0			0			0			0			0	2017-04-06	1	1	2018-04-16	0	0			0			0			0																	4	2
238	0	6	238_1	1	2018-04-16	0	0			0			0			0	2018-04-16	1	1	2019-06-05	0	0			0			0			0																	4	2
238	1	6	238	1	2018-04-16	0	0			0			0			0	2018-04-16	1	1	2019-06-05	0	0			0			0			0																	4	2
238	0	7	238_1	1	2019-06-05	0	0			0			0			0	2019-06-05	1	0			0			0			0			0																	4	2
238	1	7	238	1	2019-06-05	0	0			0			0			0	2019-06-05	1	0			0			0			0			0																	4	2
239	1	1	239	0			0			0			0			0	2011-03-14	0	0			0			0			0			0																	4	3
239	0	1	239_1	0			0			0			0			0	2011-03-14	1	0			0			0			0			0																	4	3
239	1	2	239	0			0			0			0			0	2012-08-27	0	0			0			0			0			0																	4	3
239	0	2	239_1	0			0			0			0			0	2012-08-27	1	0			0			0			0			0																	4	3
240	0	1	240_1	0			0			0			0			0	2011-03-17	1	0			0			0			0			0																	4	2
240	1	1	240	0			0			0			0			0	2011-03-17	1	0			0			0			0			0																	4	2
240	0	2	240_1	0			0			0			0			0	2012-09-03	1	0			0			0			0			0																	4	2
240	1	2	240	0			0			0			0			0	2012-09-03	1	0			0			0			0			0																	4	2
240	1	3	240	0			0			0			0			0	2013-09-05	1	0			0			0			0			0																	4	2
240	0	3	240_1	0			0			0			0			0	2013-09-05	1	0			0			0			0			0																	4	2
241	0	1	241_1	1	2011-05-27	1	0			0			0			1	2012-01-04	1	1	2012-01-09	1	1	2013-01-07	1	0			0			1	0		0		0		0		0		0		0		0		4	1
241	1	1	241	1	2011-05-27	1	0			0			0			1	2012-01-04	0	1	2012-01-09	1	1	2013-01-07	1	0			0			1	0		0		0		0		0		0		0		0		4	1
241	0	2	241_1	1	2012-01-09	1	1	2013-01-07	1	0			0			1	2013-01-07	1	1	2014-01-17	1	0			0			0			1	0		0		0		0		0		0		0				4	1
241	1	2	241	1	2012-01-09	1	1	2013-01-07	1	0			0			1	2013-01-07	1	1	2014-01-17	1	0			0			0			1	0		0		0		0		0		0		0				4	1
241	0	3	241_1	1	2014-01-17	1	0			0			0			1	2014-01-17	1	1	2015-01-26	1	0			0			0			1	0		0		0				1	2014-08-31	0	2015-01-23	0				4	1
241	1	3	241	1	2014-01-17	1	0			0			0			1	2014-01-17	1	1	2015-01-26	1	0			0			0			1	0		0		0				1	2014-08-31	0	2015-01-23	0				4	1
241	0	4	241_1	1	2015-01-26	1	0			0			0			1	2015-01-26	1	0			0			0			0			0	1	2014-08-31	0	2015-01-23	0				1		1		0		0		4	1
241	1	4	241	1	2015-01-26	1	0			0			0			1	2015-01-26	1	0			0			0			0			0	1	2014-08-31	0	2015-01-23	0				1		1		0		0		4	1
242	0	1	242_1	1	2011-03-31		0			0			0			0	2011-03-24	1	1	2011-03-31		1	2011-12-05	0	1	2013-01-02	0	0			0	0		0		0		0		0		0		0		0		4	1
242	1	1	242	1	2011-03-31		0			0			0			0	2011-03-24	1	1	2011-03-31		1	2011-12-05	0	1	2013-01-02	0	0			0	0		0		0		0		0		0		0		0		4	1
242	0	2	242_1	1	2011-12-05	0	1	2013-01-02	0	0			0			0	2013-01-02	1	0			0			0			0			0	0		0		0				0		0		0				4	1
242	1	2	242	1	2011-12-05	0	1	2013-01-02	0	0			0			0	2013-01-02	1	0			0			0			0			0	0		0		0				0		0		0				4	1
243	0	1	243_1	1	2011-04-06		1	2011-11-07	1	0			0			1	2011-11-08	0	1	2012-11-07	1	0			0			0			1	0	2011-09-10	0		0		0		0		0		0		0		4	1
243	1	1	243	1	2011-04-06		1	2011-11-07	1	0			0			1	2011-11-08	1	1	2012-11-07	1	0			0			0			1	0	2011-09-10	0		0		0		0		0		0		0		4	1
243	0	2	243_1	1	2012-11-07	1	0			0			0			1	2012-11-07	0				0			0			0			0	0		0		0		0		0		0		0				4	1
243	1	2	243	1	2012-11-07	1	0			0			0			1	2012-11-07	1				0			0			0			0	0		0		0		0		0		0		0				4	1
244	1	1	244	1	2017-04-04		0			0			0			0	2017-04-04	0	1	2018-04-10	1	0			0			0			1																	4	3
244	0	1	244_1	1	2017-04-04		0			0			0			0	2017-04-04	1	1	2018-04-10	1	0			0			0			1																	4	3
244	1	2	244	1	2018-04-10	1	0			0			0			1	2018-04-10	0	1	2019-04-09	0	0			0			0			0																	4	3
244	0	2	244_1	1	2018-04-10	1	0			0			0			1	2018-04-10	1	1	2019-04-09	0	0			0			0			0																	4	3
244	1	3	244	1	2019-04-09	0	0			0			0			0	2019-04-09	0				0			0			0			0																	4	3
244	0	3	244_1	1	2019-04-09	0	0			0			0			0	2019-04-09	1				0			0			0			0																	4	3
245	0	1	245_1	1	2011-04-11		1	2011-10-12	0	0			0			0	2011-10-12	0	1	2012-10-10	1	0			0			0			1	0	2010-10-10	0		0		0		0		0		0		0		4	1
245	1	1	245	1	2011-04-11		1	2011-10-12	0	0			0			0	2011-10-12	1	1	2012-10-10	1	0			0			0			1	0	2010-10-10	0		0		0		0		0		0		0		4	1
245	0	2	245_1	1	2012-10-10	1	0			0			0			1	2012-10-10	1	1	2013-11-20	1	0			0			0			1	0		0		0		0		0		0		0				4	1
245	1	2	245	1	2012-10-10	1	0			0			0			1	2012-10-10	1	1	2013-11-20	1	0			0			0			1	0		0		0		0		0		0		0				4	1
245	0	3	245_1	1	2013-11-20	1	0			0			0			1	2013-11-20	1	1	2015-02-09	1	0			0			0			1	0		0		0				0		0		0				4	1
245	1	3	245	1	2013-11-20	1	0			0			0			1	2013-11-20	1	1	2015-02-09	1	0			0			0			1	0		0		0				0		0		0				4	1
245	0	4	245_1	1	2015-02-09	1	0			0			0			1	2015-02-09	1	1	2016-10-19	1	0			0			0			1	0		0		0				0		0		0		0		4	1
245	1	4	245	1	2015-02-09	1	0			0			0			1	2015-02-09	1	1	2016-10-19	1	0			0			0			1	0		0		0				0		0		0		0		4	1
245	0	5	245_1	1	2016-10-19	1	0			0			0			1	2016-10-19	1				0			0			0			0	0		0		0		0		0						0		4	1
245	1	5	245	1	2016-10-19	1	0			0			0			1	2016-10-19	1				0			0			0			0	0		0		0		0		0						0		4	1
246	0	1	246_1	0			0			0			0			0	2011-04-18	1	0			0			0			0			0																	4	3
246	1	1	246	0			0			0			0			0	2011-04-18	1	0			0			0			0			0																	4	3
246	0	2	246_1	0			0			0			0			0	2012-10-09	1	0			0			0			0			0																	4	3
246	1	2	246	0			0			0			0			0	2012-10-09	1	0			0			0			0			0																	4	3
246	0	3	246_1	0			0			0			0			0	2013-09-13	1	0			0			0			0			0																	4	3
246	1	3	246	0			0			0			0			0	2013-09-13	1	0			0			0			0			0																	4	3
247	1	1	247	0			0			0			0			0	2011-04-20	0	0			0			0			0			0																	4	2
247	0	1	247_1	0			0			0			0			0	2011-04-20	1	0			0			0			0			0																	4	2
247	1	2	247	0			0			0			0			0	2012-04-05	0	0			0			0			0			0																	4	2
247	0	2	247_1	0			0			0			0			0	2012-04-05	1	0			0			0			0			0																	4	2
247	0	3	247_1	0			0			0			0			0	2013-03-25	1	0			0			0			0			0																	4	2
247	1	3	247	0			0			0			0			0	2013-03-25	0	0			0			0			0			0																	4	2
248	1	1	248	0			0			0			0			0	2011-04-21	1	0			0			0			0			0																	4	2
248	0	1	248_1	0			0			0			0			0	2011-04-21	1	0			0			0			0			0																	4	2
248	1	2	248	0			0			0			0			0	2012-10-01	1	0			0			0			0			0																	4	2
248	0	2	248_1	0			0			0			0			0	2012-10-01	0	0			0			0			0			0																	4	2
248	1	3	248	0			0			0			0			0	2013-10-07	1	0			0			0			0			0																	4	2
248	0	3	248_1	0			0			0			0			0	2013-10-07	1	0			0			0			0			0																	4	2
249	1	1	249	0			0			0			0			0	2011-05-09	1	0			0			0			0			0																	4	3
249	0	1	249_1	0			0			0			0			0	2011-05-09	1	0			0			0			0			0																	4	3
249	1	2	249	0			0			0			0			0	2012-10-08	1	0			0			0			0			0																	4	3
249	0	2	249_1	0			0			0			0			0	2012-10-08	1	0			0			0			0			0																	4	3
250	0	1	250_1	1	2011-05-09		0			0			0			0	2011-05-09	1	1	2012-03-14	1	0			0			0			1	0	2011-03-27	0		0		0		0		0		0		0		4	1
250	1	1	250	1	2011-05-09		0			0			0			0	2011-05-09	1	1	2012-03-14	1	0			0			0			1	0	2011-03-27	0		0		0		0		0		0		0		4	1
250	0	2	250_1	1	2012-03-14	1	0			0			0			1	2012-03-14	0	0			0			0			0			0	0		0		0		0		0		0		0				4	1
250	1	2	250	1	2012-03-14	1	0			0			0			1	2012-03-14	1	0			0			0			0			0	0		0		0		0		0		0		0				4	1
250	0	3	250_1	1	2012-03-14	1	0			0			0			1	2013-04-08	0	1	2013-04-17	1	1	2014-04-10	0	0			0			1	0		0		0				0		0		0				4	1
250	1	3	250	1	2012-03-14	1	0			0			0			1	2013-04-08	1	1	2013-04-17	1	1	2014-04-10	0	0			0			1	0		0		0				0		0		0				4	1
250	0	4	250_1	1	2013-04-17	1	1	2014-04-10	0	0			0			1	2014-04-10	1	1	2015-03-17	1	0			0			0			1	0		0		0				0		0		0		0		4	1
250	1	4	250	1	2013-04-17	1	1	2014-04-10	0	0			0			1	2014-04-10	1	1	2015-03-17	1	0			0			0			1	0		0		0				0		0		0		0		4	1
250	0	5	250_1	1	2015-03-17	1	0			0			0			1	2015-03-17	1	1	2016-04-04	0	0			0			0			0	0		0		0		0		0						0		4	1
250	1	5	250	1	2015-03-17	1	0			0			0			1	2015-03-17	1	1	2016-04-04	0	0			0			0			0	0		0		0		0		0						0		4	1
250	0	6	250_1	1	2016-04-04	0	0			0			0			0	2016-04-04	1	1	2017-03-22	1	0			0			0			1	0						0		0		0		1		0		4	1
250	1	6	250	1	2016-04-04	0	0			0			0			0	2016-04-04	1	1	2017-03-22	1	0			0			0			1	0						0		0		0		1		0		4	1
250	0	7	250_1	1	2017-03-22	1	0			0			0			1	2017-03-22	1	0			0			0			0			0	1	2016-04-04	0		1	2016-04-04	0		0						0		4	1
250	1	7	250	1	2017-03-22	1	0			0			0			1	2017-03-22	1	0			0			0			0			0	1	2016-04-04	0		1	2016-04-04	0		0						0		4	1
251	0	1	251_1	0			0			0			0			0	2011-05-18	1	0			0			0			0			0																	4	3
251	1	1	251	0			0			0			0			0	2011-05-18	1	0			0			0			0			0																	4	3
251	1	2	251	0			0			0			0			0	2012-05-22	1	0			0			0			0			0																	4	3
251	0	2	251_1	0			0			0			0			0	2012-05-22	1	0			0			0			0			0																	4	3
251	0	3	251_1	0			0			0			0			0	2013-06-03	1	0			0			0			0			0																	4	3
251	1	3	251	0			0			0			0			0	2013-06-03	1	0			0			0			0			0																	4	3
252	0	1	252_1	1	2011-05-25		0			0			0			0	2011-05-25	1	1	2012-01-25	1	0			0			0			1	0	2011-01-15	0		0		0		0		0		0		0		4	1
252	1	1	252	1	2011-05-25		0			0			0			0	2011-05-25	1	1	2012-01-25	1	0			0			0			1	0	2011-01-15	0		0		0		0		0		0		0		4	1
252	0	2	252_1	1	2012-01-25	1	0			0			0			1	2012-05-09	1	1	2013-01-29	1	0			0			0			1	0		0		0		0		0		0		0				4	1
252	1	2	252	1	2012-01-25	1	0			0			0			1	2012-05-09	1	1	2013-01-29	1	0			0			0			1	0		0		0		0		0		0		0				4	1
252	0	3	252_1	1	2013-01-29	1	0			0			0			1	2013-01-29	1	1	2014-02-14	0	0			0			0			0	0		0		0				0		0		0		0		4	1
252	1	3	252	1	2013-01-29	1	0			0			0			1	2013-01-29	1	1	2014-02-14	0	0			0			0			0	0		0		0				0		0		0		0		4	1
252	0	4	252_1	1	2014-02-14	0	0			0			0			0	2014-02-14	1	1	2015-01-30	0	0			0			0			0	0		0		0		0		0		0		0		0		4	1
252	1	4	252	1	2014-02-14	0	0			0			0			0	2014-02-14	1	1	2015-01-30	0	0			0			0			0	0		0		0		0		0		0		0		0		4	1
252	0	5	252_1	1	2015-01-30	0	0			0			0			0	2015-01-30	1	0			0			0			0			0	0		0		0		0		0						0		4	1
252	1	5	252	1	2015-01-30	0	0			0			0			0	2015-01-30	1	0			0			0			0			0	0		0		0		0		0						0		4	1
253	0	1	253_1	1	2011-06-06		0			0			0			0	2012-04-18	1	1	2013-04-25	1	0			0			0			1	0	2012-02-12	0		0		0		1		0		0				4	1
253	1	1	253	1	2011-06-06		0			0			0			0	2012-04-18	1	1	2013-04-25	1	0			0			0			1	0	2012-02-12	0		0		0		1		0		0				4	1
253	0	2	253_1	1	2013-04-25	1	0			0			0			1	2013-09-24	1	1	2014-04-15	1	1	2015-04-07	1	0			0			1	0		0		0				0		0		0		0		4	1
253	1	2	253	1	2013-04-25	1	0			0			0			1	2013-09-24	1	1	2014-04-15	1	1	2015-04-07	1	0			0			1	0		0		0				0		0		0		0		4	1
253	0	3	253_1	1	2014-04-15	1	1	2015-04-07	1	0			0			1	2015-04-07	1	1	2016-04-05	0	0			0			0			0		2014-10-09	0		0		0		1						0		4	1
253	1	3	253	1	2014-04-15	1	1	2015-04-07	1	0			0			1	2015-04-07	1	1	2016-04-05	0	0			0			0			0		2014-10-09	0		0		0		1						0		4	1
253	0	4	253_1	1	2016-04-05	0	0			0			0			0	2016-04-05	1				0			0			0			0	1	2014-10-09					0		0								4	1
253	1	4	253	1	2016-04-05	0	0			0			0			0	2016-04-05	1				0			0			0			0	1	2014-10-09					0		0								4	1
254	0	1	254_1	0			0			0			0			0	2011-05-31	1	0			0			0			0			0																	4	2
254	1	1	254	0			0			0			0			0	2011-05-31	1	0			0			0			0			0																	4	2
254	0	2	254_1	0			0			0			0			0	2012-06-06	1	0			0			0			0			0																	4	2
254	1	2	254	0			0			0			0			0	2012-06-06	1	0			0			0			0			0																	4	2
254	0	3	254_1	0			0			0			0			0	2013-06-05	1	0			0			0			0			0																	4	2
254	1	3	254	0			0			0			0			0	2013-06-05	1	0			0			0			0			0																	4	2
254	0	4	254_1	0			0			0			0			0	2014-05-14	1	0			0			0			0			0																	4	2
254	1	4	254	0			0			0			0			0	2014-05-14	1	0			0			0			0			0																	4	2
254	0	5	254_1	0			0			0			0			0	2015-05-13	1	0			0			0			0			0																	4	2
254	1	5	254	0			0			0			0			0	2015-05-13	1	0			0			0			0			0																	4	2
255	0	1	255_1	1	2011-06-08		0			0			0			0	2011-06-08	1	1	2012-01-09	1	0			0			0			1	1	2011-01-01	0	2011-04-01	0		0		0	2011-06-10	0		0		0		4	1
255	1	1	255	1	2011-06-08		0			0			0			0	2011-06-08	1	1	2012-01-09	1	0			0			0			1	1	2011-01-01	0	2011-04-01	0		0		0	2011-06-10	0		0		0		4	1
255	0	2	255_1	1	2012-01-09	1	0			0			0			1	2012-06-07	1	1	2013-01-24	1	1	2014-01-31	1	0			0			1	0	2011-06-10	0		0		0		1		0		0				4	1
255	1	2	255	1	2012-01-09	1	0			0			0			1	2012-06-07	1	1	2013-01-24	1	1	2014-01-31	1	0			0			1	0	2011-06-10	0		0		0		1		0		0				4	1
255	0	3	255_1	1	2013-01-24	1	1	2014-01-31	1	0			0			1	2014-01-31	1	1	2015-02-10	0	0			0			0			0	1	2011-06-10	0		0		0		0		0		0		0		4	1
255	1	3	255	1	2013-01-24	1	1	2014-01-31	1	0			0			1	2014-01-31	1	1	2015-02-10	0	0			0			0			0	1	2011-06-10	0		0		0		0		0		0		0		4	1
255	0	4	255_1	1	2015-02-10	0	0			0			0			0	2015-02-10	1				0			0			0			0	0		0		0		0		0						0		4	1
255	1	4	255	1	2015-02-10	0	0			0			0			0	2015-02-10	1				0			0			0			0	0		0		0		0		0						0		4	1
256	0	1	256_1	0			0			0			0			0	2015-10-20	1	1	2016-10-13	0	0			0			0			0																	4	3
256	1	1	256	0			0			0			0			0	2015-10-20	0	1	2016-10-13	0	0			0			0			0																	4	3
256	0	2	256_1	1	2016-10-13	0	0			0			0			0	2016-10-13	1	1	2017-10-18	1	0			0			0			1																	4	3
256	1	2	256	1	2016-10-13	0	0			0			0			0	2016-10-13	0	1	2017-10-18	1	0			0			0			1																	4	3
256	0	3	256_1	1	2017-10-18	1	0			0			0			1	2017-10-18	1	1	2018-09-26	0	0			0			0			0																	4	3
256	1	3	256	1	2017-10-18	1	0			0			0			1	2017-10-18	0	1	2018-09-26	0	0			0			0			0																	4	3
256	0	4	256_1	1	2018-09-26	0	0			0			0			0	2018-09-26	1	1	2019-05-22	0	0			0			0			0																	4	3
256	1	4	256	1	2018-09-26	0	0			0			0			0	2018-09-26	0	1	2019-05-22	0	0			0			0			0																	4	3
256	0	5	256_1	1	2019-05-22	0	0			0			0			0	2019-05-22	1				0			0			0			0																	4	3
256	1	5	256	1	2019-05-22	0	0			0			0			0	2019-05-22	0				0			0			0			0																	4	3
257	0	1	257_1	1	2011-07-06		0			0			0			0	2011-07-06	0	1	2012-01-16	0	0			0			0			0	0	2011-01-13	0		0		0		0		0		0		0		4	1
257	1	1	257	1	2011-07-06		0			0			0			0	2011-07-06	1	1	2012-01-16	0	0			0			0			0	0	2011-01-13	0		0		0		0		0		0		0		4	1
257	0	2	257_1	1	2012-01-16	0	0			0			0			0	2012-08-15	1	1	2013-01-30	1	0			0			0			1	0		0		0		0		0		0		0				4	1
257	1	2	257	1	2012-01-16	0	0			0			0			0	2012-08-15	1	1	2013-01-30	1	0			0			0			1	0		0		0		0		0		0		0				4	1
257	0	3	257_1	1	2013-01-30	1				0			0			1	2013-09-03	1	1	2015-04-24	0	0			0			0			0	0		0		0				0		0		0		0		4	1
257	1	3	257	1	2013-01-30	1				0			0			1	2013-09-03	1	1	2015-04-24	0	0			0			0			0	0		0		0				0		0		0		0		4	1
257	0	4	257_1	1	2015-04-24	0	0			0			0			0	2015-04-24	1	0			0			0			0			0	0		0		0		0										4	1
257	1	4	257	1	2015-04-24	0	0			0			0			0	2015-04-24	1	0			0			0			0			0	0		0		0		0										4	1
258	1	1	258	0			0			0			0			0	2011-08-15	1	0			0			0			0			0																	4	2
258	0	1	258_1	0			0			0			0			0	2011-08-15	1	0			0			0			0			0																	4	2
258	0	2	258_1	0			0			0			0			0	2012-08-09	1	0			0			0			0			0																	4	2
258	1	2	258	0			0			0			0			0	2012-08-09	1	0			0			0			0			0																	4	2
258	0	3	258_1	0			0			0			0			0	2013-08-15	1	0			0			0			0			0																	4	2
258	1	3	258	0			0			0			0			0	2013-08-15	1	0			0			0			0			0																	4	2
258	1	4	258	0			0			0			0			0	2014-07-10	1	0			0			0			0			0																	4	2
258	0	4	258_1	0			0			0			0			0	2014-07-10	1	0			0			0			0			0																	4	2
258	1	5	258	0			0			0			0			0	2015-07-23	1	0			0			0			0			0																	4	2
258	0	5	258_1	0			0			0			0			0	2015-07-23	1	0			0			0			0			0																	4	2
259	0	1	259_1	1	2011-08-24		0			0			0			0	2011-08-24	1	1	2012-08-23	0	0			0			0			0	1	2011-02-10	0	2011-05-13	0		0		0	2011-09-12	0		0		0		4	1
259	1	1	259	1	2011-08-24		0			0			0			0	2011-08-24	1	1	2012-08-23	0	0			0			0			0	1	2011-02-10	0	2011-05-13	0		0		0	2011-09-12	0		0		0		4	1
259	0	2	259_1	1	2012-08-23	0	0			0			0			0	2012-08-23	1	0			0			0			0			0	0	2011-09-12	0		0		0		1		0		0				4	1
259	1	2	259	1	2012-08-23	0	0			0			0			0	2012-08-23	1	0			0			0			0			0	0	2011-09-12	0		0		0		1		0		0				4	1
259	0	3	259_1	1	2012-08-23	0	0			0			0			0	2013-08-22	1	1	2013-09-26	0	1	2015-01-13	0	0			0			0	1	2011-09-12	0		0				0		0		0		0		4	1
259	1	3	259	1	2012-08-23	0	0			0			0			0	2013-08-22	1	1	2013-09-26	0	1	2015-01-13	0	0			0			0	1	2011-09-12	0		0				0		0		0		0		4	1
259	0	4	259_1	1	2013-09-26	0	1	2015-01-13	0	0			0			0	2015-01-13	1	1	2016-09-08	0	0			0			0			0	0		0		0		0			2016-07-10	0		0		0		4	1
259	1	4	259	1	2013-09-26	0	1	2015-01-13	0	0			0			0	2015-01-13	1	1	2016-09-08	0	0			0			0			0	0		0		0		0			2016-07-10	0		0		0		4	1
259	0	5	259_1	1	2016-09-08	0	0			0			0			0	2016-09-08	1				0			0			0			0		2016-07-10	0		0		0		1						0		4	1
259	1	5	259	1	2016-09-08	0	0			0			0			0	2016-09-08	1				0			0			0			0		2016-07-10	0		0		0		1						0		4	1
260	0	1	260_1	0			0			0			0			0	2011-08-29	1	0			0			0			0			0																	4	3
260	1	1	260	0			0			0			0			0	2011-08-29	1	0			0			0			0			0																	4	3
260	0	2	260_1	0			0			0			0			0	2012-08-20	1	0			0			0			0			0																	4	3
260	1	2	260	0			0			0			0			0	2012-08-20	1	0			0			0			0			0																	4	3
260	0	3	260_1	0			0			0			0			0	2013-08-16	1	0			0			0			0			0																	4	3
260	1	3	260	0			0			0			0			0	2013-08-16	1	0			0			0			0			0																	4	3
260	0	4	260_1	0			0			0			0			0	2014-08-25	1	0			0			0			0			0																	4	3
260	1	4	260	0			0			0			0			0	2014-08-25	1	0			0			0			0			0																	4	3
260	0	5	260_1	0			0			0			0			0	2015-08-12	0	0			0			0			0			0																	4	3
260	1	5	260	0			0			0			0			0	2015-08-12	1	0			0			0			0			0																	4	3
261	1	1	261	0			0			0			0			0	2017-10-17	1	1	2018-10-02	0	0			0			0			0																	4	3
261	0	1	261_1	0			0			0			0			0	2017-10-17	1	1	2018-10-02	0	0			0			0			0																	4	3
261	1	2	261	1	2018-10-02	0	0			0			0			0	2018-10-02	1				0			0			0			0																	4	3
261	0	2	261_1	1	2018-10-02	0	0			0			0			0	2018-10-02	1				0			0			0			0																	4	3
262	0	1	262_1	0			0			0			0			0	2011-09-15	1	1	2012-03-13	1	1	2013-03-20	1	0			0			1			0		0		0		0	2012-01-10	0		0		0		4	1
262	1	1	262	0			0			0			0			0	2011-09-15	0	1	2012-03-13	1	1	2013-03-20	1	0			0			1			0		0		0		0	2012-01-10	0		0		0		4	1
262	0	2	262_1	1	2012-03-13	1	1	2013-03-20	1	0			0			1	2014-03-20	1	1	2014-03-26	1	1	2015-03-09	0	0			0			1	0	2012-01-10	0		0		0		0		0		0				4	1
262	1	2	262	1	2012-03-13	1	1	2013-03-20	1	0			0			1	2014-03-20	1	1	2014-03-26	1	1	2015-03-09	0	0			0			1	0	2012-01-10	0		0		0		0		0		0				4	1
262	1	3	262	1	2014-03-26	1	1	2015-03-09	0	0			0			1	2016-03-21	1	1	2017-03-13	0	0			0			0			0	0		0		0				0		0		0		0		4	1
262	0	3	262_1	1	2014-03-26	1	1	2015-03-09	0	0			0			1	2016-03-21	1	1	2017-03-13	0	0			0			0			0	0		0		0				0		0		0		0		4	1
262	1	4	262	1	2017-03-13	0	0			0			0			0	2017-03-13	1	1	2019-05-13	1	0			0			0			1	0		0		0		0		0						0		4	1
262	0	4	262_1	1	2017-03-13	0	0			0			0			0	2017-03-13	1	1	2019-05-13	1	0			0			0			1	0		0		0		0		0						0		4	1
262	1	5	262	1	2019-05-13	1	0			0			0			1	2019-05-13	1				0			0			0			0	0						0		0								4	1
262	0	5	262_1	1	2019-05-13	1	0			0			0			1	2019-05-13	1				0			0			0			0	0						0		0								4	1
263	0	1	263_1	0			0			0			0			0	2011-10-11	1	0			0			0			0			0																	4	3
263	1	1	263	0			0			0			0			0	2011-10-11	1	0			0			0			0			0																	4	3
263	1	2	263	0			0			0			0			0	2012-10-10	1	0			0			0			0			0																	4	3
263	0	2	263_1	0			0			0			0			0	2012-10-10	1	0			0			0			0			0																	4	3
263	1	3	263	0			0			0			0			0	2013-10-16	1	0			0			0			0			0																	4	3
263	0	3	263_1	0			0			0			0			0	2013-10-16	0	0			0			0			0			0																	4	3
263	0	4	263_1	0			0			0			0			0	2014-10-15	1	0			0			0			0			0																	4	3
263	1	4	263	0			0			0			0			0	2014-10-15	1	0			0			0			0			0																	4	3
264	0	1	264_1	1	2012-01-10	0	1	2012-07-02	1	0			0			1	2012-07-02	1	1	2013-07-23	1	0			0			0			1	0	2011-07-17	0		0		0		0	2012-11-10	0		0		0		4	1
264	1	1	264	1	2012-01-10	0	1	2012-07-02	1	0			0			1	2012-07-02	1	1	2013-07-23	1	0			0			0			1	0	2011-07-17	0		0		0		0	2012-11-10	0		0		0		4	1
264	0	2	264_1	1	2013-07-23	1	0			0			0			1	2013-07-23	1	1	2014-09-08	1	0			0			0			1	0	2012-11-10	0		0		0		1		0		0				4	1
264	1	2	264	1	2013-07-23	1	0			0			0			1	2013-07-23	1	1	2014-09-08	1	0			0			0			1	0	2012-11-10	0		0		0		1		0		0				4	1
264	0	3	264_1	1	2014-09-08	1	0			0			0			1	2014-09-08	1	1	2017-07-27	1	0			0			0			1	1	2012-11-10	0		0				0	2014-10-01	0		0		0		4	1
264	1	3	264	1	2014-09-08	1	0			0			0			1	2014-09-08	1	1	2017-07-27	1	0			0			0			1	1	2012-11-10	0		0				0	2014-10-01	0		0		0		4	1
264	0	4	264_1	0			0			0			0			0	2017-07-05	1	1	2017-07-27	1	0			0			0			1	0	2014-10-01	0		0		0		1		0		0		0		4	1
264	1	4	264	0			0			0			0			0	2017-07-05	1	1	2017-07-27	1	0			0			0			1	0	2014-10-01	0		0		0		1		0		0		0		4	1
265	0	1	265_1	1	2011-10-13		1	2012-04-23	0	0			0			0	2012-04-23	1	1	2014-05-26	0	0			0			0			0	0	2011-04-20	0		0		0		0		0		0		0		4	1
265	1	1	265	1	2011-10-13		1	2012-04-23	0	0			0			0	2012-04-23	1	1	2014-05-26	0	0			0			0			0	0	2011-04-20	0		0		0		0		0		0		0		4	1
265	0	2	265_1	1	2014-05-26	0	0			0			0			0	2014-05-26	1	1	2015-05-13	0	0			0			0			0	0		0		0		0		0		0		0				4	1
265	1	2	265	1	2014-05-26	0	0			0			0			0	2014-05-26	1	1	2015-05-13	0	0			0			0			0	0		0		0		0		0		0		0				4	1
265	0	3	265_1	1	2015-05-13	0	0			0			0			0	2015-05-13	1	1	2016-04-20	1	0			0			0			1	0		0		0				0		0		0		0		4	1
265	1	3	265	1	2015-05-13	0	0			0			0			0	2015-05-13	1	1	2016-04-20	1	0			0			0			1	0		0		0				0		0		0		0		4	1
265	0	4	265_1	1	2016-04-20	1	0			0			0			1	2016-04-20	1	1	2018-04-18	1	0			0			0			1	0		0		0		0		0		0		0		0		4	1
265	1	4	265	1	2016-04-20	1	0			0			0			1	2016-04-20	1	1	2018-04-18	1	0			0			0			1	0		0		0		0		0		0		0		0		4	1
265	1	5	265	1	2018-04-18	1	0			0			0			1	2018-04-18	1				0			0			0			0	0		0		0		0		0						0		4	1
265	0	5	265_1	1	2018-04-18	1	0			0			0			1	2018-04-18	1				0			0			0			0	0		0		0		0		0						0		4	1
266	0	1	266_1	1	2012-05-08	1	1	2013-05-30	0	0			0			1	2013-05-30	1	1	2014-05-13	0	0			0			0			0	0		0		0		0		0		0		0		0		4	1
266	1	1	266	1	2012-05-08	1	1	2013-05-30	0	0			0			1	2013-05-30	1	1	2014-05-13	0	0			0			0			0	0		0		0		0		0		0		0		0		4	1
266	0	2	266_1	1	2014-05-13	0	0			0			0			0	2014-05-13	1	1	2015-05-27	0	0			0			0			0	0		0		0		0		0		0		0				4	1
266	1	2	266	1	2014-05-13	0	0			0			0			0	2014-05-13	1	1	2015-05-27	0	0			0			0			0	0		0		0		0		0		0		0				4	1
266	0	3	266_1	1	2015-05-27	0	0			0			0			0	2015-05-27	1	1	2016-05-30	1	0			0			0			1	0		0		0				0		0		0		0		4	1
266	1	3	266	1	2015-05-27	0	0			0			0			0	2015-05-27	1	1	2016-05-30	1	0			0			0			1	0		0		0				0		0		0		0		4	1
266	1	4	266	1	2016-05-30	1	0			0			0			1	2016-05-30	1	1	2017-04-24	1	0			0			0			1	0		0		0		0		0		0		0		0		4	1
266	0	4	266_1	1	2016-05-30	1	0			0			0			1	2016-05-30	1	1	2017-04-24	1	0			0			0			1	0		0		0		0		0		0		0		0		4	1
266	0	5	266_1	1	2017-04-24	1	0			0			0			1	2017-04-24	1				0			0			0			0	0		0		0		0		0						0		4	1
266	1	5	266	1	2017-04-24	1	0			0			0			1	2017-04-24	1				0			0			0			0	0		0		0		0		0						0		4	1
267	1	1	267	0			0			0			0			0	2012-11-09	1	0			0			0			0			0																	4	3
267	0	1	267_1	0			0			0			0			0	2012-11-09	1	0			0			0			0			0																	4	3
267	1	2	267	0			0			0			0			0	2013-10-31	1	0			0			0			0			0																	4	3
267	0	2	267_1	0			0			0			0			0	2013-10-31	1	0			0			0			0			0																	4	3
267	1	3	267	0			0			0			0			0	2015-10-16	0	0			0			0			0			0																	4	3
267	0	3	267_1	0			0			0			0			0	2015-10-16	1	0			0			0			0			0																	4	3
268	0	1	268_1	0			0			0			0			0	2011-11-05	1	1	2011-11-28		1	2012-03-19	1	1	2014-03-10	1	0			1	1	2011-02-15	0	2011-06-15	0		0										4	1
268	1	1	268	0			0			0			0			0	2011-11-05	1	1	2011-11-28		1	2012-03-19	1	1	2014-03-10	1	0			1	1	2011-02-15	0	2011-06-15	0		0										4	1
268	0	2	268_1	1	2011-11-28		1	2012-03-19	1	1	2014-03-10	1	0			1	2014-03-10	1	1	2015-03-02	1	0			0			0			1	1	2012-07-02	0	2013-05-08	0		0		1		1		0				4	1
268	1	2	268	1	2011-11-28		1	2012-03-19	1	1	2014-03-10	1	0			1	2014-03-10	1	1	2015-03-02	1	0			0			0			1	1	2012-07-02	0	2013-05-08	0		0		1		1		0				4	1
268	0	3	268_1	1	2015-03-02	1	0			0			0			1	2015-03-02	1	1	2016-03-07	1				0			0			1	1	2012-07-02	1	2013-05-08	0				1	2016-04-15	1	2016-08-28	0	2016-12-15	0		4	1
268	1	3	268	1	2015-03-02	1	0			0			0			1	2015-03-02	1	1	2016-03-07	1				0			0			1	1	2012-07-02	1	2013-05-08	0				1	2016-04-15	1	2016-08-28	0	2016-12-15	0		4	1
269	1	1	269	1	2015-09-16		0			0			0			0	2015-09-23	1	1	2016-12-19	0	0			0			0			0																	4	0
269	0	1	269_1	1	2015-09-16		0			0			0			0	2015-09-23	1	1	2016-12-19	0	0			0			0			0																	4	0
269	1	2	269	1	2016-12-19	0	0			0			0			0	2016-12-19	1	1	2017-10-09	0	0			0			0			0																	4	0
269	0	2	269_1	1	2016-12-19	0	0			0			0			0	2016-12-19	1	1	2017-10-09	0	0			0			0			0																	4	0
269	1	3	269	1	2017-10-09	0	0			0			0			0	2017-10-09	1	1	2018-09-04	0	0			0			0			0																	4	0
269	0	3	269_1	1	2017-10-09	0	0			0			0			0	2017-10-09	1	1	2018-09-04	0	0			0			0			0																	4	0
269	1	4	269	1	2018-09-04	0	0			0			0			0	2018-09-04	1				0			0			0			0																	4	0
269	0	4	269_1	1	2018-09-04	0	0			0			0			0	2018-09-04	1				0			0			0			0																	4	0
270	0	1	270_1	0			0			0			0			0	2013-11-11	1	0			0			0			0			0																	4	3
270	1	1	270	0			0			0			0			0	2013-11-11	1	0			0			0			0			0																	4	3
270	0	2	270_1	0			0			0			0			0	2014-11-03	0	0			0			0			0			0																	4	3
270	1	2	270	0			0			0			0			0	2014-11-03	1	0			0			0			0			0																	4	3
270	0	3	270_1	0			0			0			0			0	2015-05-07	1	1	2017-06-27		0			0			0			0																	4	3
270	1	3	270	0			0			0			0			0	2015-05-07	1	1	2017-06-27		0			0			0			0																	4	3
270	1	4	270	1	2017-06-27		0			0			0			0	2017-06-27	1	0			0			0			0			0																	4	3
270	0	4	270_1	1	2017-06-27		0			0			0			0	2017-06-27	0	0			0			0			0			0																	4	3
270	1	5	270	1	2017-06-27		0			0			0			0	2018-06-26	1	1	2019-06-25	0	0			0			0			0																	4	3
270	0	5	270_1	1	2017-06-27		0			0			0			0	2018-06-26	1	1	2019-06-25	0	0			0			0			0																	4	3
270	0	6	270_1	1	2019-06-25	0	0			0			0			0	2019-07-16	1				0			0			0			0																	4	3
270	1	6	270	1	2019-06-25	0	0			0			0			0	2019-07-16	1				0			0			0			0																	4	3
271	0	1	271_1	0			0			0			0			0	2011-11-11	0	1	2011-11-17		1	2012-11-05	1	0			0			1	1	2011-02-24	1	2011-06-20	0	2011-08-01	0		0	2012-06-01	0						4	1
271	1	1	271	0			0			0			0			0	2011-11-11	1	1	2011-11-17		1	2012-11-05	1	0			0			1	1	2011-02-24	1	2011-06-20	0	2011-08-01	0		0	2012-06-01	0						4	1
271	0	2	271_1	1	2011-11-17		1	2012-11-05	1	0			0			1	2012-11-05	0	1	2013-12-02	1	0			0			0			1	0	2012-06-01	0						0		0		0		0		4	1
271	1	2	271	1	2011-11-17		1	2012-11-05	1	0			0			1	2012-11-05	1	1	2013-12-02	1	0			0			0			1	0	2012-06-01	0						0		0		0		0		4	1
271	0	3	271_1	1	2013-12-02	1	0			0			0			1	2013-12-05	0	1	2015-10-19	0	0			0			0			0	0		0		0		0		0		0		0				4	1
271	1	3	271	1	2013-12-02	1	0			0			0			1	2013-12-05	1	1	2015-10-19	0	0			0			0			0	0		0		0		0		0		0		0				4	1
271	0	4	271_1	1	2015-10-19	0	0			0			0			0	2015-10-19	0	1	2016-11-01	1	0			0			0			1	0		0		0				0		0		0		0		4	1
271	1	4	271	1	2015-10-19	0	0			0			0			0	2015-10-19	1	1	2016-11-01	1	0			0			0			1	0		0		0				0		0		0		0		4	1
271	0	5	271_1	1	2016-11-01	1	0			0			0			1	2016-11-01	0	1	2017-10-16	1	0			0			0			1	0		0		0		0		0						0		4	1
271	1	5	271	1	2016-11-01	1	0			0			0			1	2016-11-01	1	1	2017-10-16	1	0			0			0			1	0		0		0		0		0						0		4	1
271	1	6	271	1	2017-10-16	1	0			0			0			1	2017-10-16	1	0			0			0			0			0	0						0		0								4	1
271	0	6	271_1	1	2017-10-16	1	0			0			0			1	2017-10-16	0	0			0			0			0			0	0						0		0								4	1
272	0	1	272_1	1	2012-09-10	1	0			0			0			1	2012-09-24	1	0			0			0			0			0	0		0		0		0		0	2012-12-28	0		0		0		4	1
272	1	1	272	1	2012-09-10	1	0			0			0			1	2012-09-24	1	0			0			0			0			0	0		0		0		0		0	2012-12-28	0		0		0		4	1
272	0	2	272_1	1	2012-09-10	1	0			0			0			1	2013-07-10	1	1	2013-07-11	1	1	2014-08-13	1	0			0			1	0	2012-12-28	0		0		0		0		0		0		0		4	1
272	1	2	272	1	2012-09-10	1	0			0			0			1	2013-07-10	1	1	2013-07-11	1	1	2014-08-13	1	0			0			1	0	2012-12-28	0		0		0		0		0		0		0		4	1
272	0	3	272_1	1	2013-07-11	1	1	2014-08-13	1	0			0			1	2014-09-03	1	1	2015-08-31	1	0			0			0			1	0		0		0		0		0		0		0				4	1
272	1	3	272	1	2013-07-11	1	1	2014-08-13	1	0			0			1	2014-09-03	1	1	2015-08-31	1	0			0			0			1	0		0		0		0		0		0		0				4	1
272	0	4	272_1	1	2015-08-31	1	0			0			0			1	2015-09-02	1	1	2016-09-06	0	0			0			0			0	0		0		0				0		0		0		0		4	1
272	1	4	272	1	2015-08-31	1	0			0			0			1	2015-09-02	1	1	2016-09-06	0	0			0			0			0	0		0		0				0		0		0		0		4	1
272	1	5	272	1	2016-09-06	0	0			0			0			0	2016-09-08	1	0			0			0			0			0	0		0		0		0		0		0		0		0		4	1
272	0	5	272_1	1	2016-09-06	0	0			0			0			0	2016-09-08	1	0			0			0			0			0	0		0		0		0		0		0		0		0		4	1
272	1	6	272	1	2016-09-06	0	0			0			0			0	2017-09-05	1	0			0			0			0			0	0		0		0		0		0						0		4	1
272	0	6	272_1	1	2016-09-06	0	0			0			0			0	2017-09-05	1	0			0			0			0			0	0		0		0		0		0						0		4	1
272	0	7	272_1	0			0			0			0			0	2019-10-02	1	0			0			0			0			0	0						0		0								4	1
272	1	7	272	0			0			0			0			0	2019-10-02	1	0			0			0			0			0	0						0		0								4	1
273	0	1	273_1	1	2011-11-30		0			0			0			0	2011-11-30	0	1	2012-03-15	1	1	2012-09-17	1	0			0			1	1	2011-09-10	0		0		0		0		0		0		0		4	1
273	1	1	273	1	2011-11-30		0			0			0			0	2011-11-30	1	1	2012-03-15	1	1	2012-09-17	1	0			0			1	1	2011-09-10	0		0		0		0		0		0		0		4	1
273	0	2	273_1	1	2012-03-15	1	1	2012-09-17	1	0			0			1	2012-09-17	1	1	2013-08-26	1	0			0			0			1	1	2011-09-10	0		0		0		0		0		0		0		4	1
273	1	2	273	1	2012-03-15	1	1	2012-09-17	1	0			0			1	2012-09-17	1	1	2013-08-26	1	0			0			0			1	1	2011-09-10	0		0		0		0		0		0		0		4	1
273	0	3	273_1	1	2013-08-26	1	0			0			0			1	2013-08-26	1	1	2014-08-27	1	0			0			0			1	0		0		0		0		0		0		0				4	1
273	1	3	273	1	2013-08-26	1	0			0			0			1	2013-08-26	1	1	2014-08-27	1	0			0			0			1	0		0		0		0		0		0		0				4	1
273	0	4	273_1	1	2014-08-27	1	0			0			0			1	2014-08-27	1				0			0			0			0	0		0		0				1		0		0		0		4	1
273	1	4	273	1	2014-08-27	1	0			0			0			1	2014-08-27	1				0			0			0			0	0		0		0				1		0		0		0		4	1
273	1	5	273	1	2014-08-27	1	0			0			0			1	2015-09-01	1	1	2016-10-04	1	0			0			0			1	0		0		0		0		1		0		0				4	1
273	0	5	273_1	1	2014-08-27	1	0			0			0			1	2015-09-01	1	1	2016-10-04	1	0			0			0			1	0		0		0		0		1		0		0				4	1
273	1	6	273	1	2016-10-04	1	0			0			0			1	2016-10-04	1	1	2017-08-23	0	0			0			0			0	1	2013-12-01	0		0				0		0		0		0		4	1
273	0	6	273_1	1	2016-10-04	1	0			0			0			1	2016-10-04	1	1	2017-08-23	0	0			0			0			0	1	2013-12-01	0		0				0		0		0		0		4	1
273	0	7	273_1	1	2017-08-23	0	0			0			0			0	2017-08-23	1	0			0			0			0			0	0		0		0		0										4	1
273	1	7	273	1	2017-08-23	0	0			0			0			0	2017-08-23	1	0			0			0			0			0	0		0		0		0										4	1
274	0	1	274_1	1	2011-12-19		0			0			0			0	2012-05-16	1	1	2012-05-30	1	1	2013-06-03	1	0			0			1	0	2011-05-21	0	2012-03-06	0		0		0	2012-08-15	0		0		0		4	1
274	1	1	274	1	2011-12-19		0			0			0			0	2012-05-16	1	1	2012-05-30	1	1	2013-06-03	1	0			0			1	0	2011-05-21	0	2012-03-06	0		0		0	2012-08-15	0		0		0		4	1
274	0	2	274_1	1	2012-05-30	1	1	2013-06-03	1	0			0			1	2013-06-03	1	1	2014-06-17	1	0			0			0			1	1	2012-03-06	0	2012-08-15	0		0		1	2013-06-19	1	2013-12-10	0	2014-04-28			4	1
274	1	2	274	1	2012-05-30	1	1	2013-06-03	1	0			0			1	2013-06-03	1	1	2014-06-17	1	0			0			0			1	1	2012-03-06	0	2012-08-15	0		0		1	2013-06-19	1	2013-12-10	0	2014-04-28			4	1
274	0	3	274_1	1	2014-06-17	1	0			0			0			1	2014-06-17	1	1	2015-05-18	1	0			0			0			1	1	2012-08-15	1	2013-06-19	1	2013-12-10	0	2014-04-28	1	2014-08-15	1	2014-12-10	0	2015-04-15	0		4	1
274	1	3	274	1	2014-06-17	1	0			0			0			1	2014-06-17	1	1	2015-05-18	1	0			0			0			1	1	2012-08-15	1	2013-06-19	1	2013-12-10	0	2014-04-28	1	2014-08-15	1	2014-12-10	0	2015-04-15	0		4	1
274	0	4	274_1	1	2015-05-18	1	0			0			0			1	2015-05-18	1	1	2016-06-07	1	0			0			0			1	1	2013-06-19	1	2013-12-10	1	2014-04-28	1	2014-08-15	1		1		1		0		4	1
274	1	4	274	1	2015-05-18	1	0			0			0			1	2015-05-18	1	1	2016-06-07	1	0			0			0			1	1	2013-06-19	1	2013-12-10	1	2014-04-28	1	2014-08-15	1		1		1		0		4	1
274	1	5	274	1	2016-06-07	1	0			0			0			1	2016-06-07	1	1	2017-05-08	0	0			0			0			0	1	2014-08-15	1	2014-12-10	1	2015-04-15	0		0						0		4	1
274	0	5	274_1	1	2016-06-07	1	0			0			0			1	2016-06-07	1	1	2017-05-08	0	0			0			0			0	1	2014-08-15	1	2014-12-10	1	2015-04-15	0		0						0		4	1
274	1	6	274	1	2017-05-08	0	0			0			0			0	2017-05-08	1	1	2017-05-08	0	0			0			0			0	0						0		1	2018-01-01	1	2018-12-10	0	2019-04-08			4	1
274	0	6	274_1	1	2017-05-08	0	0			0			0			0	2017-05-08	1	1	2017-05-08	0	0			0			0			0	0						0		1	2018-01-01	1	2018-12-10	0	2019-04-08			4	1
274	1	7	274	0			0			0			0			0	2019-05-21	1	0			0			0			0			0	1	2018-01-01	1	2018-12-10	0	2019-04-08			1		1		1		0		4	1
274	0	7	274_1	0			0			0			0			0	2019-05-21	1	0			0			0			0			0	1	2018-01-01	1	2018-12-10	0	2019-04-08			1		1		1		0		4	1
275	0	1	275_1	1	2011-12-13		0			0			0			0	2011-12-13	1	1	2013-04-15	1	0			0			0			1	0	2011-03-06	0		0		0			2013-01-27							4	1
275	1	1	275	1	2011-12-13		0			0			0			0	2011-12-13	0	1	2013-04-15	1	0			0			0			1	0	2011-03-06	0		0		0			2013-01-27							4	1
275	0	2	275_1	1	2013-04-15	1	0			0			0			1	2013-04-15	1	1	2015-02-23	1	0			0			0			1		2013-01-27							0		0		0		0		4	1
275	1	2	275	1	2013-04-15	1	0			0			0			1	2013-04-15	0	1	2015-02-23	1	0			0			0			1		2013-01-27							0		0		0		0		4	1
275	0	3	275_1	1	2015-02-23	1	0			0			0			1	2015-02-23	1	1	2016-02-22	1	0			0			0			1	0		0		0		0		0		0		0				4	1
275	1	3	275	1	2015-02-23	1	0			0			0			1	2015-02-23	1	1	2016-02-22	1	0			0			0			1	0		0		0		0		0		0		0				4	1
275	0	4	275_1	1	2016-02-22	1	0			0			0			1	2016-02-22	1	1	2017-03-01	1	0			0			0			1	0		0		0				0		0		0		0		4	1
275	1	4	275	1	2016-02-22	1	0			0			0			1	2016-02-22	1	1	2017-03-01	1	0			0			0			1	0		0		0				0		0		0		0		4	1
275	1	5	275	1	2017-03-01	1	0			0			0			1	2017-03-01	1	0			0			0			0			0	0		0		0		0		0		0		0		0		4	1
275	0	5	275_1	1	2017-03-01	1	0			0			0			1	2017-03-01	1	0			0			0			0			0	0		0		0		0		0		0		0		0		4	1
275	0	6	275_1	0			0			0			0			0	2020-02-25	1	0			0			0			0			0	0		0		0		0		0						0		4	1
275	1	6	275	0			0			0			0			0	2020-02-25	1	0			0			0			0			0	0		0		0		0		0						0		4	1
276	0	1	276_1	0			0			0			0			0	2012-02-22	1	0			0			0			0			0																	4	2
276	1	1	276	0			0			0			0			0	2012-02-22	0	0			0			0			0			0																	4	2
276	0	2	276_1	0			0			0			0			0	2013-03-07	1	0			0			0			0			0																	4	2
276	1	2	276	0			0			0			0			0	2013-03-07	1	0			0			0			0			0																	4	2
276	0	3	276_1	0			0			0			0			0	2014-02-05	1	0			0			0			0			0																	4	2
276	1	3	276	0			0			0			0			0	2014-02-05	1	0			0			0			0			0																	4	2
276	0	4	276_1	0			0			0			0			0	2015-01-21	1	0			0			0			0			0																	4	2
276	1	4	276	0			0			0			0			0	2015-01-21	1	0			0			0			0			0																	4	2
276	0	5	276_1	0			0			0			0			0	2016-02-03	1	0			0			0			0			0																	4	2
276	1	5	276	0			0			0			0			0	2016-02-03	1	0			0			0			0			0																	4	2
277	0	1	277_1	0			0			0			0			0	2012-03-15	1	0			0			0			0			0																	4	2
277	1	1	277	0			0			0			0			0	2012-03-15	1	0			0			0			0			0																	4	2
277	0	2	277_1	0			0			0			0			0	2013-03-27	1	0			0			0			0			0																	4	2
277	1	2	277	0			0			0			0			0	2013-03-27	1	0			0			0			0			0																	4	2
277	0	3	277_1	0			0			0			0			0	2014-03-12	1	0			0			0			0			0																	4	2
277	1	3	277	0			0			0			0			0	2014-03-12	1	0			0			0			0			0																	4	2
278	0	1	278_1	1	2012-04-16		0			0			0			0	2012-04-16	1	0			0			0			0			0	0	2011-11-23	0		0		0		0		0		0		0		4	1
278	1	1	278	1	2012-04-16		0			0			0			0	2012-04-16	0	0			0			0			0			0	0	2011-11-23	0		0		0		0		0		0				4	1
278	0	2	278_1	1	2012-04-16		0			0			0			0	2012-11-20	0	1	2013-12-04	1	0			0			0			1	0		0		0				0		0		0		0		4	1
278	1	2	278	1	2012-04-16		0			0			0			0	2012-11-20	1	1	2013-12-04	1	0			0			0			1	0		0		0				0		0		0		0		4	1
278	0	3	278_1	1	2013-12-04	1	0			0			0			1	2013-12-04	1	1	2014-11-24	1	0			0			0			1	0		0		0		0		0		0		0		0		4	1
278	1	3	278	1	2013-12-04	1	0			0			0			1	2013-12-04	1	1	2014-11-24	1	0			0			0			1	0		0		0		0		1						0		4	1
278	0	4	278_1	1	2014-11-24	1	0			0			0			1	2014-11-24	1	0			0			0			0			0							0		0		0						4	1
278	1	4	278	1	2014-11-24	1	0			0			0			1	2014-11-24	0	0			0			0			0			0							0		0		0						4	1
278	0	5	278_1	1	2014-11-24	1	0			0			0			1	2015-03-18	0	1	2016-11-22	1	0			0			0			1	0		0		0		0			2016-07-23	0				0		4	1
278	1	5	278	1	2014-11-24	1	0			0			0			1	2015-03-18	1	1	2016-11-22	1	0			0			0			1	0		0		0		0			2016-07-23	0				0		4	1
278	0	6	278_1	1	2016-11-22	1	0			0			0			1	2016-11-22	1	1	2017-11-14	1										1		2016-07-23	0		0		0		0	2017-02-01							4	1
278	1	6	278	1	2016-11-22	1	0			0			0			1	2016-11-22	1	1	2017-11-14	1										1		2016-07-23	0		0		0		0	2017-02-01							4	1
278	0	7	278_1	1	2017-11-14	1	0			0			0			1	2017-11-14	1	0												0	0	2017-02-01	0		0		0										4	1
278	1	7	278	1	2017-11-14	1	0			0			0			1	2017-11-14	0	0												0	0	2017-02-01	0		0		0										4	1
279	0	1	279_1	1	2012-05-02		0			0			0			0	2012-05-02	0	1	2013-01-23	1	0			0			0			1	0	2012-01-25	0		0		0		0		0		0		0		4	1
279	1	1	279	1	2012-05-02		0			0			0			0	2012-05-02	1	1	2013-01-23	1	0			0			0			1	0	2012-01-25	0		0		0		0		0		0		0		4	1
279	0	2	279_1	1	2013-01-23	1	0			0			0			1	2013-01-23	1	1	2014-01-22	1	0			0			0			1	0		0		0		0		0		0		0				4	1
279	1	2	279	1	2013-01-23	1	0			0			0			1	2013-01-23	0	1	2014-01-22	1	0			0			0			1	0		0		0		0		0		0		0				4	1
279	0	3	279_1	1	2014-01-22	1	0			0			0			1	2014-01-22	0	1	2015-03-10	1	0			0			0			1	0		0		0				0		0		0		0		4	1
279	1	3	279	1	2014-01-22	1	0			0			0			1	2014-01-22	1	1	2015-03-10	1	0			0			0			1	0		0		0				0		0		0		0		4	1
279	0	4	279_1	1	2015-03-10	1	0			0			0			1	2015-03-10	1	1	2016-02-24	1	0			0			0			1	0		0		0		0		0		0		0		0		4	1
279	1	4	279	1	2015-03-10	1	0			0			0			1	2015-03-10	1	1	2016-02-24	1	0			0			0			1	0		0		0		0		0		0		0		0		4	1
279	0	5	279_1	1	2016-02-24	1	0			0			0			1	2016-02-24	1	1	2017-01-17	1	0			0			0			1	0		0		0		0		0						0		4	1
279	1	5	279	1	2016-02-24	1	0			0			0			1	2016-02-24	1	1	2017-01-17	1	0			0			0			1	0		0		0		0		0						0		4	1
279	0	6	279_1	1	2017-01-17	1	0			0			0			1	2017-01-17	1	1	2018-02-26	0	0			0			0			0	0						0		0		0						4	1
279	1	6	279	1	2017-01-17	1	0			0			0			1	2017-01-17	1	1	2018-02-26	0	0			0			0			0	0						0		0		0						4	1
279	1	7	279	1	2018-02-26	0	0			0			0			0	2018-02-26	1				0			0			0			0	0		0						0						0		4	1
279	0	7	279_1	1	2018-02-26	0	0			0			0			0	2018-02-26	1				0			0			0			0	0		0						0						0		4	1
280	1	1	280	0			0			0			0			0	2012-05-30	1	0			0			0			0			0																	4	2
280	0	1	280_1	0			0			0			0			0	2012-05-30	1	0			0			0			0			0																	4	2
280	0	2	280_1	0			0			0			0			0	2013-06-17	1	0			0			0			0			0																	4	2
280	1	2	280	0			0			0			0			0	2013-06-17	1	0			0			0			0			0																	4	2
280	0	3	280_1	0			0			0			0			0	2014-06-10	1	0			0			0			0			0																	4	2
280	1	3	280	0			0			0			0			0	2014-06-10	1	0			0			0			0			0																	4	2
281	0	1	281_1	1	2012-06-04		0			0			0			0	2012-06-04	1	1	2013-12-17	0	0			0			0			0	0	2011-12-24	0		0		0		0		0		0		0		4	1
281	1	1	281	1	2012-06-04		0			0			0			0	2012-06-04	1	1	2013-12-17	0	0			0			0			0	0	2011-12-24	0		0		0		0		0		0		0		4	1
281	0	2	281_1	1	2013-12-17	0	0			0			0			0	2013-12-17	1	1	2014-12-17	0	0			0			0			0	0		0		0		0		0		0		0				4	1
281	1	2	281	1	2013-12-17	0	0			0			0			0	2013-12-17	1	1	2014-12-17	0	0			0			0			0	0		0		0		0		0		0		0				4	1
281	0	3	281_1	1	2014-12-17	0	0			0			0			0	2014-12-17	1	1	2016-01-12	0	0			0			0			0	0		0		0				0		0		0		0		4	1
281	1	3	281	1	2014-12-17	0	0			0			0			0	2014-12-17	1	1	2016-01-12	0	0			0			0			0	0		0		0				0		0		0		0		4	1
281	1	4	281	1	2016-01-12	0	0			0			0			0	2016-01-12	1				0			0			0			0	0		0		0		0		0		0		0		0		4	1
281	0	4	281_1	1	2016-01-12	0	0			0			0			0	2016-01-12	1				0			0			0			0	0		0		0		0		0		0		0		0		4	1
282	0	1	282_1	1	2012-06-11		0			0			0			0	2012-06-11	1	1	2013-01-08	1	1	2013-12-11	1	0			0			1	0	2011-12-15	0		0		0		0		0		0		0		4	1
282	1	1	282	1	2012-06-11		0			0			0			0	2012-06-11	1	1	2013-01-08	1	1	2013-12-11	1	0			0			1	0	2011-12-15	0		0		0		0		0		0		0		4	1
282	0	2	282_1	1	2013-01-08	1	1	2013-12-11	1	0			0			1	2013-12-11	1	1	2014-12-01	0	0			0			0			0	0		0		0		0		0		0		0				4	1
282	1	2	282	1	2013-01-08	1	1	2013-12-11	1	0			0			1	2013-12-11	1	1	2014-12-01	0	0			0			0			0	0		0		0		0		0		0		0				4	1
282	0	3	282_1	1	2014-12-01	0	0			0			0			0	2014-12-01	1	1	2015-12-01	0	0			0			0			0	0		0		0				0		0		0		0		4	1
282	1	3	282	1	2014-12-01	0	0			0			0			0	2014-12-01	1	1	2015-12-01	0	0			0			0			0	0		0		0				0		0		0		0		4	1
282	0	4	282_1	1	2015-12-01	0	0			0			0			0	2015-12-01	1	1	2016-12-14	1	0			0			0			1	0		0		0		0		0		0		0		0		4	1
282	1	4	282	1	2015-12-01	0	0			0			0			0	2015-12-01	1	1	2016-12-14	1	0			0			0			1	0		0		0		0		0		0		0		0		4	1
282	1	5	282	1	2016-12-14	1	0			0			0			1	2016-12-14	1	1	2018-01-04	0	0			0			0			0	0		0		0		0		0						0		4	1
282	0	5	282_1	1	2016-12-14	1	0			0			0			1	2016-12-14	1	1	2018-01-04	0	0			0			0			0	0		0		0		0		0						0		4	1
282	1	6	282	1	2018-01-04	0	0			0			0			0	2018-01-04	1	1	2018-01-04	0	0			0			0			0	0						0		0		0						4	1
282	0	6	282_1	1	2018-01-04	0	0			0			0			0	2018-01-04	0	1	2018-01-04	0	0			0			0			0	0						0		0		0						4	1
282	1	7	282	1	2018-01-04	0	0			0			0			0	2020-01-08	1	0			0			0			0			0	0		0						0		0				0		4	1
282	0	7	282_1	1	2018-01-04	0	0			0			0			0	2020-01-08	1	0			0			0			0			0	0		0						0		0				0		4	1
283	0	1	283_1	1	2012-09-18		1	2013-01-03	1	0			0			1	2013-01-03	0	1	2014-01-28	1	0			0			0			1	0	2012-05-29	0		0		0		0		0		0		0		4	1
283	1	1	283	1	2012-09-18		1	2013-01-03	1	0			0			1	2013-01-03	1	1	2014-01-28	1	0			0			0			1	0	2012-05-29	0		0		0		0		0		0		0		4	1
283	0	2	283_1	1	2014-01-28	1	0			0			0			1	2014-01-28	0	1	2015-01-21	0	0			0			0			0	0		0		0		0		0		0		0				4	1
283	1	2	283	1	2014-01-28	1	0			0			0			1	2014-01-28	1	1	2015-01-21	0	0			0			0			0	0		0		0		0		0		0		0				4	1
283	0	3	283_1	1	2015-01-21	0	0			0			0			0	2015-01-21	0	1	2016-02-11	1	0			0			0			1	0		0		0				0		0		0		0		4	1
283	1	3	283	1	2015-01-21	0	0			0			0			0	2015-01-21	1	1	2016-02-11	1	0			0			0			1	0		0		0				0		0		0		0		4	1
283	1	4	283	1	2016-02-11	1	0			0			0			1	2016-02-11	1	0			0			0			0			0	0		0		0		0		0		0		0		0		4	1
283	0	4	283_1	1	2016-02-11	1	0			0			0			1	2016-02-11	0	0			0			0			0			0	0		0		0		0		0		0		0		0		4	1
284	0	1	284_1	1	2012-11-19		0			0			0			0	2012-11-19	1	1	2013-12-17	0	0			0			0			0	0	2012-01-15	0		0		0		0		0		0		0		4	1
284	1	1	284	1	2012-11-19		0			0			0			0	2012-11-19	1	1	2013-12-17	0	0			0			0			0	0	2012-01-15	0		0		0		0		0		0		0		4	1
284	0	2	284_1	1	2013-12-17	0	0			0			0			0	2013-12-17	1	1	2015-05-06	1	0			0			0			1	0		0		0		0		0		0		0				4	1
284	1	2	284	1	2013-12-17	0	0			0			0			0	2013-12-17	1	1	2015-05-06	1	0			0			0			1	0		0		0		0		0		0		0				4	1
284	0	3	284_1	1	2015-05-06	1	0			0			0			1	2015-05-06	1	1	2017-01-11	1	0			0			0			1	0		0		0				0		0		0		0		4	1
284	1	3	284	1	2015-05-06	1	0			0			0			1	2015-05-06	1	1	2017-01-11	1	0			0			0			1	0		0		0				0		0		0		0		4	1
284	0	4	284_1	1	2017-01-11	1	0			0			0			1	2017-01-11	1	1	2018-02-23	1	0			0			0			1	0		0		0		0		0		0		0		0		4	1
284	1	4	284	1	2017-01-11	1	0			0			0			1	2017-01-11	1	1	2018-02-23	1	0			0			0			1	0		0		0		0		0		0		0		0		4	1
284	0	5	284_1	1	2018-02-23	1	0			0			0			1	2018-02-23	1	1	2019-05-29	0	0			0			0			0	0		0		0		0		0								4	1
284	1	5	284	1	2018-02-23	1	0			0			0			1	2018-02-23	1	1	2019-05-29	0	0			0			0			0	0		0		0		0		0								4	1
284	1	6	284	1	2019-05-29	0	0			0			0			0	2019-05-29	1	0			0			0			0			0	0								0								4	1
284	0	6	284_1	1	2019-05-29	0	0			0			0			0	2019-05-29	1	0			0			0			0			0	0								0								4	1
284	1	7	284	1	2019-05-29	0	0			0			0			0	2020-01-22	1	0			0			0			0			0	0								0								4	1
284	0	7	284_1	1	2019-05-29	0	0			0			0			0	2020-01-22	1	0			0			0			0			0	0								0								4	1
285	0	1	285_1	0			0			0			0			0	2012-12-20	1	1	2013-12-05		0			0			0			0	0	2012-11-29	0		0		0		0		0		0		0		4	1
285	1	1	285	0			0			0			0			0	2012-12-20	1	1	2013-12-05		0			0			0			0	0	2012-11-29	0		0		0		0		0		0		0		4	1
285	0	2	285_1	1	2013-12-05		0			0			0			0	2013-12-05	1	1	2014-11-20	1	0			0			0			1	0		0		0		0		0		0		0				4	1
285	1	2	285	1	2013-12-05		0			0			0			0	2013-12-05	1	1	2014-11-20	1	0			0			0			1	0		0		0		0		0		0		0				4	1
285	0	3	285_1	1	2014-11-20	1	0			0			0			1	2014-11-20	1	1	2015-11-18	0	0			0			0			0	0		0		0				0	2015-04-04	0		0		0		4	1
285	1	3	285	1	2014-11-20	1	0			0			0			1	2014-11-20	1	1	2015-11-18	0	0			0			0			0	0		0		0				0	2015-04-04	0		0		0		4	1
285	0	4	285_1	1	2015-11-18	0	0			0			0			0	2015-11-18	1	1	2016-12-13	0	0			0			0			0	0	2015-04-04	0		0		0		0		0		0		0		4	1
285	1	4	285	1	2015-11-18	0	0			0			0			0	2015-11-18	1	1	2016-12-13	0	0			0			0			0	0	2015-04-04	0		0		0		0		0		0		0		4	1
285	0	5	285_1	1	2016-12-13	0	0			0			0			0	2016-12-13	1	1	2018-11-15	1	0			0			0			1	0		0		0		0		0								4	1
285	1	5	285	1	2016-12-13	0	0			0			0			0	2016-12-13	1	1	2018-11-15	1	0			0			0			1	0		0		0		0		0								4	1
285	0	6	285_1	1	2018-11-15	1	0			0			0			1	2018-11-15	1				0			0			0			0	0								0								4	1
285	1	6	285	1	2018-11-15	1	0			0			0			1	2018-11-15	1				0			0			0			0	0								0								4	1
286	0	1	286_1	1	2013-01-16		1	2013-09-04	0	0			0			0	2013-09-04	1	1	2014-08-12	1	0			0			0			1	0	2012-08-20	0		0		0		0		0		0		0		4	1
286	1	1	286	1	2013-01-16		1	2013-09-04	0	0			0			0	2013-09-04	1	1	2014-08-12	1	0			0			0			1	0	2012-08-20	0		0		0		0		0		0		0		4	1
286	0	2	286_1	1	2014-08-12	1	0			0			0			1	2014-08-12	1	1	2015-10-15	1	0			0			0			1	0		0		0		0		0		0		0				4	1
286	1	2	286	1	2014-08-12	1	0			0			0			1	2014-08-12	1	1	2015-10-15	1	0			0			0			1	0		0		0		0		0		0		0				4	1
286	0	3	286_1	1	2015-10-15	1	0			0			0			1	2015-10-15	1	0			0			0			0			0	0		0		0				0		0		0		0		4	1
286	1	3	286	1	2015-10-15	1	0			0			0			1	2015-10-15	1	0			0			0			0			0	0		0		0				0		0		0		0		4	1
286	1	4	286	1	2015-10-15	1	0			0			0			1	2016-08-24	1	1	2018-08-29	1	0			0			0			1	0		0		0		0		0		0		0		0		4	1
286	0	4	286_1	1	2015-10-15	1	0			0			0			1	2016-08-24	1	1	2018-08-29	1	0			0			0			1	0		0		0		0		0		0		0		0		4	1
286	0	5	286_1	1	2018-08-29	1	0			0			0			1	2018-08-29	1	0			0			0			0			0	0		0		0		0		0								4	1
286	1	5	286	1	2018-08-29	1	0			0			0			1	2018-08-29	1	0			0			0			0			0	0		0		0		0		0								4	1
287	0	1	287_1	1	2013-01-31		0			0			0			0	2013-09-09	0	1	2013-09-19	1	1	2014-09-15	1	0			0			1		2012-09-15															4	1
287	1	1	287	1	2013-01-31		0			0			0			0	2013-09-09	1	1	2013-09-19	1	1	2014-09-15	1	0			0			1		2012-09-15															4	1
287	0	2	287_1	1	2013-09-19	1	1	2014-09-15	1	0			0			1	2014-09-15	0	1	2015-10-21	1	0			0			0			1													0				4	1
287	1	2	287	1	2013-09-19	1	1	2014-09-15	1	0			0			1	2014-09-15	1	1	2015-10-21	1	0			0			0			1													0				4	1
287	0	3	287_1	1	2015-10-21	1	0			0			0			1	2015-10-21	0	1	2016-10-05	1	0			0			0			1					0				0		0		0		0		4	1
287	1	3	287	1	2015-10-21	1	0			0			0			1	2015-10-21	1	1	2016-10-05	1	0			0			0			1					0				0		0		0		0		4	1
287	0	4	287_1	1	2016-10-05	1	0			0			0			1	2016-10-05	0	1	2017-09-26	1	0			0			0			1	0		0		0		0		0		0		0		0		4	1
287	1	4	287	1	2016-10-05	1	0			0			0			1	2016-10-05	1	1	2017-09-26	1	0			0			0			1	0		0		0		0		0		0		0		0		4	1
287	0	5	287_1	1	2017-09-26	1	0			0			0			1	2017-09-26	0	1	2018-10-17	0	0			0			0			0	0		0		0		0		0								4	1
287	1	5	287	1	2017-09-26	1	0			0			0			1	2017-09-26	1	1	2018-10-17	0	0			0			0			0	0		0		0		0		0								4	1
287	0	6	287_1	1	2018-10-17	0	0			0			0			0	2018-10-17	0	0			0			0			0			0	0								0								4	1
287	1	6	287	1	2018-10-17	0	0			0			0			0	2018-10-17	1	0			0			0			0			0	0								0								4	1
288	0	1	288_1	1	2013-09-16	0	1	2014-08-26	0	0			0			0	2014-08-26	1	1	2015-08-05	0	0			0			0			0	0		0		0		0		0	2015-07-26	0		0		0		4	1
288	1	1	288	1	2013-09-16	0	1	2014-08-26	0	0			0			0	2014-08-26	1	1	2015-08-05	0	0			0			0			0	0		0		0		0		0	2015-07-26	0		0		0		4	1
288	0	2	288_1	1	2015-08-05	0	0			0			0			0	2015-08-05	1	1	2016-08-08	1	0			0			0			1	0	2015-07-26	0		0		0		1		0		0				4	1
288	1	2	288	1	2015-08-05	0	0			0			0			0	2015-08-05	1	1	2016-08-08	1	0			0			0			1	0	2015-07-26	0		0		0		1		0		0				4	1
288	1	3	288	1	2016-08-08	1	0			0			0			1	2016-08-08	1	1	2017-08-07	1	0			0			0			1	1	2015-07-26	0		0				0		0		0		0		4	1
288	0	3	288_1	1	2016-08-08	1	0			0			0			1	2016-08-08	1	1	2017-08-07	1	0			0			0			1	1	2015-07-26	0		0				0		0		0		0		4	1
288	0	4	288_1	1	2017-08-07	1	0			0			0			1	2017-08-07	1	1	2018-08-07	1	0			0			0			1	0		0		0		0		0		0		0		0		4	1
288	1	4	288	1	2017-08-07	1	0			0			0			1	2017-08-07	1	1	2018-08-07	1	0			0			0			1	0		0		0		0		0		0		0		0		4	1
288	0	5	288_1	1	2018-08-07	1	0			0			0			1	2018-08-07	1	0			0			0			0			0	0		0		0		0		0								4	1
288	1	5	288	1	2018-08-07	1	0			0			0			1	2018-08-07	1	0			0			0			0			0	0		0		0		0		0								4	1
289	0	1	289_1	1	2013-03-18		0			0			0			0	2013-03-18	1	1	2014-01-30	1	0			0			0			1	0	2012-01-20	0		0		0		0	2013-07-01	0		0		0		4	1
289	1	1	289	1	2013-03-18		0			0			0			0	2013-03-18	1	1	2014-01-30	1	0			0			0			1	0	2012-01-20	0		0		0		0	2013-07-01	0		0		0		4	1
289	0	2	289_1	1	2014-01-30	1	0			0			0			1	2014-01-30	1	1	2015-01-26	0	0			0			0			0	0	2013-07-01	0		0		0		1		0		0				4	1
289	1	2	289	1	2014-01-30	1	0			0			0			1	2014-01-30	1	1	2015-01-26	0	0			0			0			0	0	2013-07-01	0		0		0		1		0		0				4	1
289	0	3	289_1	1	2015-01-26	0	0			0			0			0	2015-01-26	1	1	2016-01-19	1	0			0			0			1	1	2013-07-01	0		0				0		0		0				4	1
289	1	3	289	1	2015-01-26	0	0			0			0			0	2015-01-26	1	1	2016-01-19	1	0			0			0			1	1	2013-07-01	0		0				0		0		0				4	1
289	1	4	289	1	2016-01-19	1	0			0			0			1	2016-01-19	0	1	2017-01-09	0	0			0			0			0	0		0		0				0		0		0		0		4	1
289	0	4	289_1	1	2016-01-19	1	0			0			0			1	2016-01-19	1	1	2017-01-09	0	0			0			0			0	0		0		0				0		0		0		0		4	1
289	0	5	289_1	1	2017-01-09	0	0			0			0			0	2017-01-09	1	1	2019-05-27	1	0			0			0			1	0		0		0		0		0	2018-11-22					0		4	1
289	1	5	289	1	2017-01-09	0	0			0			0			0	2017-01-09	1	1	2019-05-27	1	0			0			0			1	0		0		0		0		0	2018-11-22					0		4	1
289	1	6	289	1	2019-05-27	1	0			0			0			1	2019-05-27	1	0			0			0			0			0	0	2018-11-22					0		1		0		1		1		4	1
289	0	6	289_1	1	2019-05-27	1	0			0			0			1	2019-05-27	1	0			0			0			0			0	0	2018-11-22					0		1		0		1		1		4	1
290	0	1	290_1	0			0			0			0			0	2011-11-11	1	1	2012-05-10	1	0	2012-10-31	0	0			0			1	0	2011-11-06	0		0		0		0		0		0		0		4	1
290	1	1	290	0			0			0			0			0	2011-11-11	1	1	2012-05-10	1	0	2012-10-31	0	0			0			1	0	2011-11-06	0		0		0		0		0		0		0		4	1
290	0	2	290_1	1	2012-05-10	1	0	2012-10-31	0	0			0			1	2012-10-31	1	1	2013-10-14	0	0			0			0			0	0		0		0		0		0		0		0				4	1
290	1	2	290	1	2012-05-10	1	0	2012-10-31	0	0			0			1	2012-10-31	1	1	2013-10-14	0	0			0			0			0	0		0		0		0		0		0		0				4	1
290	0	3	290_1	1	2013-10-14	0	0			0			0			0	2013-10-18	1	1	2014-11-13	0	0			0			0			0	0		0		0				0		0		0		0		4	1
290	1	3	290	1	2013-10-14	0	0			0			0			0	2013-10-18	1	1	2014-11-13	0	0			0			0			0	0		0		0				0		0		0		0		4	1
290	0	4	290_1	1	2014-11-13	0	0			0			0			0	2014-11-13	1	1	2015-11-02	0	0			0			0			0	0		0		0		0		0		0		0		0		4	1
290	1	4	290	1	2014-11-13	0	0			0			0			0	2014-11-13	1	1	2015-11-02	0	0			0			0			0	0		0		0		0		0		0		0		0		4	1
290	0	5	290_1	1	2015-11-02	0	0			0			0			0	2015-11-02	1	1	2016-10-24	1	0			0			0			1	0		0		0		0		0						0		4	1
290	1	5	290	1	2015-11-02	0	0			0			0			0	2015-11-02	1	1	2016-10-24	1	0			0			0			1	0		0		0		0		0						0		4	1
290	0	6	290_1	1	2016-10-24	1	0			0			0			1	2016-10-24	1	1	2017-10-30	0	0			0			0			0	0						0		0		0						4	1
290	1	6	290	1	2016-10-24	1	0			0			0			1	2016-10-24	1	1	2017-10-30	0	0			0			0			0	0						0		0		0						4	1
290	0	7	290_1	1	2017-10-30	0	0			0			0			0	2017-10-30	1	0						0			0			0	0		0						0		0				0		4	1
290	1	7	290	1	2017-10-30	0	0			0			0			0	2017-10-30	1	0						0			0			0	0		0						0		0				0		4	1
291	0	1	291_1	0			0			0			0			0	2011-07-11	0	0			0			0			0			0																	4	2
291	1	1	291	0			0			0			0			0	2011-07-11	1	0			0			0			0			0																	4	2
291	0	2	291_1	0			0			0			0			0	2012-07-06	0	0			0			0			0			0																	4	2
291	1	2	291	0			0			0			0			0	2012-07-06	1	0			0			0			0			0																	4	2
291	0	3	291_1	0			0			0			0			0	2013-06-28	0	0			0			0			0			0																	4	2
291	1	3	291	0			0			0			0			0	2013-06-28	1	0			0			0			0			0																	4	2
291	0	4	291_1	0			0			0			0			0	2014-06-27	0	0			0			0			0			0																	4	2
291	1	4	291	0			0			0			0			0	2014-06-27	1	0			0			0			0			0																	4	2
291	0	5	291_1	0			0			0			0			0	2015-06-24	0	1	2017-05-08		0			0			0			0																	4	2
291	1	5	291	0			0			0			0			0	2015-06-24	1	1	2017-05-08		0			0			0			0																	4	2
291	0	6	291_1	1	2017-05-08		0			0			0			0	2017-05-08	0	1	2018-05-28	0	0			0			0			0																	4	2
291	1	6	291	1	2017-05-08		0			0			0			0	2017-05-08	1	1	2018-05-28	0	0			0			0			0																	4	2
291	0	7	291_1	1	2018-05-28	0	0			0			0			0	2018-05-28	0	1	2019-04-09	0	0			0			0			0																	4	2
291	1	7	291	1	2018-05-28	0	0			0			0			0	2018-05-28	1	1	2019-04-09	0	0			0			0			0																	4	2
292	0	1	292_1	1	2013-05-22		0			0			0			0	2013-05-22	1	1	2014-04-11	0	0			0			0			0	0	2013-04-09	0		0		0		0		0		0		0		4	1
292	1	1	292	1	2013-05-22		0			0			0			0	2013-05-22	1	1	2014-04-11	0	0			0			0			0	0	2013-04-09	0		0		0		0		0		0		0		4	1
292	0	2	292_1	1	2014-04-11	0	0			0			0			0	2014-04-11	1	1	2015-03-25	0	0			0			0			0	0		0		0		0		0		0		0				4	1
292	1	2	292	1	2014-04-11	0	0			0			0			0	2014-04-11	1	1	2015-03-25	0	0			0			0			0	0		0		0		0		0		0		0				4	1
292	0	3	292_1	1	2015-03-25	0	0			0			0			0	2015-03-25	1	1	2016-04-04	0	0			0			0			0	0		0		0				0	2016-01-15	0		0				4	1
292	1	3	292	1	2015-03-25	0	0			0			0			0	2015-03-25	1	1	2016-04-04	0	0			0			0			0	0		0		0				0	2016-01-15	0		0				4	1
292	1	4	292	1	2016-04-04	0	0			0			0			0	2016-04-04	1	1	2018-03-26	0	0			0			0			0	0	2016-01-15	0		0				1		0		0		0		4	1
292	0	4	292_1	1	2016-04-04	0	0			0			0			0	2016-04-04	1	1	2018-03-26	0	0			0			0			0	0	2016-01-15	0		0				1		0		0		0		4	1
292	1	5	292	1	2018-03-26	0	0			0			0			0	2018-03-26	0	1	2019-03-18	0	0			0			0			0	1	2016-01-15	0		0		0		0						0		4	1
292	0	5	292_1	1	2018-03-26	0	0			0			0			0	2018-03-26	1	1	2019-03-18	0	0			0			0			0	1	2016-01-15	0		0		0		0						0		4	1
292	0	6	292_1	1	2018-03-26	0	1	2019-03-18	0	0			0			0	2019-03-18	1	0			0			0			0			0	0						0		0		0		1		0		4	1
292	1	6	292	1	2018-03-26	0	1	2019-03-18	0	0			0			0	2019-03-18	1	0			0			0			0			0	0						0		0		0		1		0		4	1
293	1	1	293	0			0			0			0			0	2016-07-27	1	1	2017-04-05	1	1	2018-04-11	0	0			0			1																	4	3
293	0	1	293_1	0			0			0			0			0	2016-07-27	1	1	2017-04-05	1	1	2018-04-11	0	0			0			1																	4	3
293	0	2	293_1	1	2017-04-05	1	1	2018-04-11	0	0			0			1	2018-04-19	1	1	2019-06-04	0	0			0			0			0																	4	3
293	1	2	293	1	2017-04-05	1	1	2018-04-11	0	0			0			1	2018-04-19	1	1	2019-06-04	0	0			0			0			0																	4	3
293	0	3	293_1	1	2019-06-04	0	0			0			0			0	2019-06-06	1	0			0			0			0			0																	4	3
293	1	3	293	1	2019-06-04	0	0			0			0			0	2019-06-06	1	0			0			0			0			0																	4	3
294	0	1	294_1	1	2013-06-19		0			0			0			0	2013-06-19	1	1	2014-04-23	0	0			0			0			0	0	2013-04-23	0		0		0		0	2013-07-01	0		0		0		4	1
294	1	1	294	1	2013-06-19		0			0			0			0	2013-06-19	0	1	2014-04-23	0	0			0			0			0	0	2013-04-23	0		0		0		0	2013-07-01	0		0		0		4	1
294	0	2	294_1	1	2014-04-23	0	0			0			0			0	2014-04-23	1	1	2015-04-28	0	0			0			0			0	0	2013-07-01	0		0		0		1		0		0				4	1
294	1	2	294	1	2014-04-23	0	0			0			0			0	2014-04-23	1	1	2015-04-28	0	0			0			0			0	0	2013-07-01	0		0		0		1		0		0				4	1
294	0	3	294_1	1	2015-04-28	0	0			0			0			0	2015-04-28	1	1	2016-05-03	0	0			0			0			0	1	2013-07-01	0		0				0		0		0				4	1
294	1	3	294	1	2015-04-28	0	0			0			0			0	2015-04-28	1	1	2016-05-03	0	0			0			0			0	1	2013-07-01	0		0				0		0		0				4	1
294	1	4	294	1	2016-05-03	0	0			0			0			0	2016-05-03	0	1	2017-04-10	0	0			0			0			0	0		0		0				0		0		0		0		4	1
294	0	4	294_1	1	2016-05-03	0	0			0			0			0	2016-05-03	1	1	2017-04-10	0	0			0			0			0	0		0		0				0		0		0		0		4	1
294	1	5	294	1	2017-04-10	0	0			0			0			0	2017-04-10	1	0			0			0			0			0	0		0		0		0		0						0		4	1
294	0	5	294_1	1	2017-04-10	0	0			0			0			0	2017-04-10	1	0			0			0			0			0	0		0		0		0		0						0		4	1
294	0	6	294_1	1	2017-04-10	0	0			0			0			0	2018-02-28	0	0			0			0			0			0	0						0		0		0		0				4	1
294	1	6	294	1	2017-04-10	0	0			0			0			0	2018-02-28	1	0			0			0			0			0	0						0		0		0		0				4	1
294	0	7	294_1	0			0			0			0			0	2020-01-13	1	0			0			0			0			0	0		0		0				0						0		4	1
294	1	7	294	0			0			0			0			0	2020-01-13	1	0			0			0			0			0	0		0		0				0						0		4	1
295	0	1	295_1	1	2013-09-05		0			0			0			0	2013-09-05	1	1	2015-06-17	1	0			0			0			1	0	2013-05-06	0		0		0		0		0		0		0		4	1
295	1	1	295	1	2013-09-05		0			0			0			0	2013-09-05	1	1	2015-06-17	1	0			0			0			1	0	2013-05-06	0		0		0		0		0		0		0		4	1
295	0	2	295_1	1	2015-06-17	1	0			0			0			1	2015-06-17	1	1	2017-05-10	1	0			0			0			1	0		0		0		0		0	2016-12-01	0		0				4	1
295	1	2	295	1	2015-06-17	1	0			0			0			1	2015-06-17	1	1	2017-05-10	1	0			0			0			1	0		0		0		0		0	2016-12-01	0		0				4	1
295	0	3	295_1	1	2017-05-10	1	0			0			0			1	2017-05-10	1	1	2019-06-04	0	0			0			0			0	0	2016-12-01	0		0				0	2019-05-01	0		0		0		4	1
295	1	3	295	1	2017-05-10	1	0			0			0			1	2017-05-10	1	1	2019-06-04	0	0			0			0			0	0	2016-12-01	0		0				0	2019-05-01	0		0		0		4	1
295	0	4	295_1	1	2019-06-04	0	0			0			0			0	2019-07-26	1	0			0			0			0			0	1	2016-12-01	0	2019-05-01	0		0		1		1		0		0		4	1
295	1	4	295	1	2019-06-04	0	0			0			0			0	2019-07-26	1	0			0			0			0			0	1	2016-12-01	0	2019-05-01	0		0		1		1		0		0		4	1
296	0	1	296_1	1	2013-10-24		0			0			0			0	2013-10-24	1	1	2014-06-16	0	1	2015-06-16		0			0			0	0	2013-07-15	0		0		0		0		0		0		0		4	1
296	1	1	296	1	2013-10-24		0			0			0			0	2013-10-24	1	1	2014-06-16	0	1	2015-06-16		0			0			0	0	2013-07-15	0		0		0		0		0		0		0		4	1
296	0	2	296_1	1	2014-06-16	0	1	2015-06-16	0	0			0			0	2015-06-16	1	0			0			0			0			0	0		0		0				0		0		0		0		4	1
296	1	2	296	1	2014-06-16	0	1	2015-06-16	0	0			0			0	2015-06-16	1	0			0			0			0			0	0		0		0				0		0		0		0		4	1
296	0	3	296_1	1	2015-06-16	0	0			0			0			0	2016-06-22	1	1	2017-07-10	0	0			0			0			0	0		0		0		0		0		0		0		0		4	1
296	1	3	296	1	2015-06-16	0	0			0			0			0	2016-06-22	1	1	2017-07-10	0	0			0			0			0	0		0		0		0		0		0		0		0		4	1
296	0	4	296_1	1	2017-07-10	0	0			0			0			0	2017-07-10	1	1	2018-05-30	0	0			0			0			0	0		0		0		0		0						0		4	1
296	1	4	296	1	2017-07-10	0	0			0			0			0	2017-07-10	1	1	2018-05-30	0	0			0			0			0	0		0		0		0		0						0		4	1
296	0	5	296_1	1	2018-05-30	0	0			0			0			0	2018-05-30	1	0			0			0			0			0	0						0										4	1
296	1	5	296	1	2018-05-30	0	0			0			0			0	2018-05-30	1	0			0			0			0			0	0						0										4	1
297	1	1	297	1	2015-11-24		0			0			0			0	2015-11-27	1	1	2016-11-22	0	0			0			0			0																	4	0
297	0	1	297_1	1	2015-11-24		0			0			0			0	2015-11-27	1	1	2016-11-22	0	0			0			0			0																	4	0
297	1	2	297	1	2016-11-22	0	0			0			0			0	2016-11-22	1	1	2017-11-28	0	0			0			0			0																	4	0
297	0	2	297_1	1	2016-11-22	0	0			0			0			0	2016-11-22	1	1	2017-11-28	0	0			0			0			0																	4	0
297	0	3	297_1	1	2017-11-28	0	0			0			0			0	2017-11-28	1	1	2018-11-20	0	0			0			0			0																	4	0
297	1	3	297	1	2017-11-28	0	0			0			0			0	2017-11-28	1	1	2018-11-20	0	0			0			0			0																	4	0
297	0	4	297_1	1	2018-11-20	0	0			0			0			0	2018-11-20	1	0			0			0			0			0																	4	0
297	1	4	297	1	2018-11-20	0	0			0			0			0	2018-11-20	1	0			0			0			0			0																	4	0
298	0	1	298_1	1	2014-01-09		0			0			0			0	2014-01-09	1	1	2015-09-30	0	0			0			0			0	0	2013-11-16	0		0		0		0		0		0		0		4	1
298	1	1	298	1	2014-01-09		0			0			0			0	2014-01-09	0	1	2015-09-30	0	0			0			0			0	0	2013-11-16	0		0		0		0		0		0		0		4	1
298	0	2	298_1	1	2015-09-30	0	0			0			0			0	2015-09-30	1	1	2016-09-28	0	0			0			0			0	0		0		0		0		0		0		0				4	1
298	1	2	298	1	2015-09-30	0	0			0			0			0	2015-09-30	1	1	2016-09-28	0	0			0			0			0	0		0		0		0		0		0		0				4	1
298	0	3	298_1	1	2016-09-28	0	0			0			0			0	2016-09-28	1	1	2017-09-25	0	0			0			0			0	0		0		0				1	2017-06-03	0		0		0		4	1
298	1	3	298	1	2016-09-28	0	0			0			0			0	2016-09-28	1	1	2017-09-25	0	0			0			0			0	0		0		0				1	2017-06-03	0		0		1		4	1
298	0	4	298_1	1	2017-09-25	0	0			0			0			0	2017-09-25	1	1	2018-09-26	0	0			0			0			0	1	2017-06-03	0		0		0		0		0		0		0		4	1
298	1	4	298	1	2017-09-25	0	0			0			0			0	2017-09-25	0	1	2018-09-26	0	0			0			0			0	1	2017-06-03	0		0		1	2017-06-03	0		0		0		0		4	1
298	0	5	298_1	1	2018-09-26	0	0			0			0			0	2018-09-26	1	0			0			0			0			0	0		0		0		0		0						0		4	1
298	1	5	298	1	2018-09-26	0	0			0			0			0	2018-09-26	0	0			0			0			0			0	0		0		0		0		0						0		4	1
299	0	1	299_1	1	2014-02-26		0			0			0			0	2014-02-26	1	0			0			0			0			0	0	2013-11-07	0		0		0		0		0		0		0		4	1
299	1	1	299	1	2014-02-26		0			0			0			0	2014-02-26	1	0			0			0			0			0	0	2013-11-07	0		0		0		0		0		0		0		4	1
299	0	2	299_1	1	2014-02-26		0			0			0			0	2015-07-15	1	1	2016-12-13	0	0			0			0			0	0		0		0		0		0		0		0				4	1
299	1	2	299	1	2014-02-26		0			0			0			0	2015-07-15	1	1	2016-12-13	0	0			0			0			0	0		0		0		0		0		0		0				4	1
299	1	3	299	1	2016-12-13	0	0			0			0			0	2016-09-19	1	1	2016-12-13	0	1	2017-11-08	0	0			0			0	0		0		0				0		0		0		0		4	1
299	0	3	299_1	1	2016-12-13	0	0			0			0			0	2016-09-19	1	1	2016-12-13	0	1	2017-11-08	0	0			0			0	0		0		0				0		0		0		0		4	1
299	0	4	299_1	1	2016-12-13	0	0			0			0			0	2017-06-26	1	1	2017-11-08	0	0			0			0			0	0		0		0		0				0		0				4	1
299	1	4	299	1	2016-12-13	0	0			0			0			0	2017-06-26	1	1	2017-11-08	0	0			0			0			0	0		0		0		0				0		0				4	1
300	0	1	300_1	0			0			0			0			0	2015-06-15	1	1	2016-05-02		0			0			0			0																	4	0
300	1	1	300	0			0			0			0			0	2015-06-15	1	1	2016-05-02		0			0			0			0																	4	0
300	1	2	300	1	2016-05-02		0			0			0			0	2016-05-02	1	1	2017-11-08	0	0			0			0			0																	4	0
300	0	2	300_1	1	2016-05-02		0			0			0			0	2016-05-02	1	1	2017-11-08	0	0			0			0			0																	4	0
300	1	3	300	1	2017-11-08	0	0			0			0			0	2017-11-08	1	1	2018-11-12	1	0			0			0			1																	4	0
300	0	3	300_1	1	2017-11-08	0	0			0			0			0	2017-11-08	1	1	2018-11-12	1	0			0			0			1																	4	0
300	0	4	300_1	1	2018-11-12	1	0			0			0			1	2018-11-12	1	0			0			0			0			0																	4	0
300	1	4	300	1	2018-11-12	1	0			0			0			1	2018-11-12	1	0			0			0			0			0																	4	0
301	0	1	301_1	1	2014-07-22	0	0			0			0			0	2014-07-22	1	1	2015-06-01	1	1	2016-04-20		0			0			1	0	2014-05-26	0		0		0		0		0		0		0		4	1
301	1	1	301	1	2014-07-22	0	0			0			0			0	2014-07-22	1	1	2015-06-01	1	1	2016-04-20		0			0			1	0	2014-05-26	0		0		0		0		0		0		0		4	1
301	1	2	301	1	2015-06-01	1	1	2016-04-20	0	0			0			1	2016-04-20	1	1	2017-05-17	0	0			0			0			0	0		0		0				0		0		0		0		4	1
301	0	2	301_1	1	2015-06-01	1	1	2016-04-20	0	0			0			1	2016-04-20	1	1	2017-05-17	0	0			0			0			0	0		0		0				0		0		0		0		4	1
301	0	3	301_1	1	2017-05-17	0	0			0			0			0	2017-05-17	1	1	2018-06-06	0	0			0			0			0	0		0		0		0		0		0		0		0		4	1
301	1	3	301	1	2017-05-17	0	0			0			0			0	2017-05-17	1	1	2018-06-06	0	0			0			0			0	0		0		0		0		0		0		0		0		4	1
301	1	4	301	1	2018-06-06	0	0			0			0			0	2018-06-06	1	1	2019-07-24	0	0			0			0			0	0		0		0		0		0						0		4	1
301	0	4	301_1	1	2018-06-06	0	0			0			0			0	2018-06-06	1	1	2019-07-24	0	0			0			0			0	0		0		0		0		0						0		4	1
301	0	5	301_1	1	2019-07-24	0	0			0			0			0	2019-07-24	1	0			0			0			0			0	0						0		0								4	1
301	1	5	301	1	2019-07-24	0	0			0			0			0	2019-07-24	0	0			0			0			0			0	0						0		0								4	1
302	0	1	302_1	1	2014-10-30		1	2015-06-01	0	0			0			0	2015-06-01	1	1	2016-06-07	0	0			0			0			0	0	2014-06-08	0		0		0		0		0		0		0		4	1
302	1	1	302	1	2014-10-30		1	2015-06-01	0	0			0			0	2015-06-01	1	1	2016-06-07	0	0			0			0			0	0	2014-06-08	0		0		0		0		0		0		0		4	1
302	0	2	302_1	1	2016-06-07	0	0			0			0			0	2016-06-07	1	1	2017-05-30	0	0			0			0			0	0		0		0		0		0		0		0				4	1
302	1	2	302	1	2016-06-07	0	0			0			0			0	2016-06-07	1	1	2017-05-30	0	0			0			0			0	0		0		0		0		0		0		0				4	1
302	0	3	302_1	1	2017-05-30	0	0			0			0			0	2017-05-30	1	1	2018-05-29	1	0			0			0			1	0		0		0				0		0		0		0		4	1
302	1	3	302	1	2017-05-30	0	0			0			0			0	2017-05-30	1	1	2018-05-29	1	0			0			0			1	0		0		0				0		0		0		0		4	1
302	0	4	302_1	1	2018-05-29	1	0			0			0			1	2018-05-29	1	1	2019-06-04	0	0			0			0			0	0		0		0		0		0		0		0		0		4	1
302	1	4	302	1	2018-05-29	1	0			0			0			1	2018-05-29	1	1	2019-06-04	0	0			0			0			0	0		0		0		0		0		0		0		0		4	1
302	0	5	302_1	1	2019-06-04	0	0			0			0			0	2019-06-04	1	0			0			0			0			0	0		0		0		0		0								4	1
302	1	5	302	1	2019-06-04	0	0			0			0			0	2019-06-04	1	0			0			0			0			0	0		0		0		0		0								4	1
303	0	1	303_1	1	2015-03-18	1	1	2015-07-28	1	0			0			1	2015-07-28	1	1	2016-07-12	0	0			0			0			0	0		0		0		0		0		0		0		0		4	1
303	1	1	303	1	2015-03-18	1	1	2015-07-28	1	0			0			1	2015-07-28	1	1	2016-07-12	0	0			0			0			0	0		0		0		0		0		0		0		0		4	1
303	1	2	303	1	2016-07-12	0	0			0			0			0	2016-07-12	1	1	2017-07-12	1	0			0			0			1	0		0		0		0		0		0		0				4	1
303	0	2	303_1	1	2016-07-12	0	0			0			0			0	2016-07-12	1	1	2017-07-12	1	0			0			0			1	0		0		0		0		0		0		0				4	1
303	1	3	303	1	2017-07-12	1	0			0			0			1	2017-07-12	1	1	2018-07-16	0	0			0			0			0	0		0		0				0		0		0		0		4	1
303	0	3	303_1	1	2017-07-12	1	0			0			0			1	2017-07-12	1	1	2018-07-16	0	0			0			0			0	0		0		0				0		0		0		0		4	1
303	1	4	303	1	2018-07-16	0	0			0			0			0	2018-07-16	1	0			0			0			0			0	0		0		0		0		0		0		0		0		4	1
303	0	4	303_1	1	2018-07-16	0	0			0			0			0	2018-07-16	1	0			0			0			0			0	0		0		0		0		0		0		0		0		4	1
304	0	1	304_1	1	2014-12-15		0			0			0			0	2014-12-15	1	1	2016-01-18	0	0			0			0			0	0	2014-01-15	0		0		0		0		0		0		0		4	1
304	1	1	304	1	2014-12-15		0			0			0			0	2014-12-15	1	1	2016-01-18	0	0			0			0			0	0	2014-01-15	0		0		0		0		0		0		0		4	1
304	0	2	304_1	1	2016-01-18	0	0			0			0			0	2016-01-18	1	1	2017-01-17	1	0			0			0			1	0		0		0		0		0		0		0				4	1
304	1	2	304	1	2016-01-18	0	0			0			0			0	2016-01-18	1	1	2017-01-17	1	0			0			0			1	0		0		0		0		0		0		0				4	1
304	0	3	304_1	1	2017-01-17	1	0			0			0			1	2017-01-17	1	1	2018-02-05	0	0			0			0			0	0		0		0				0	2018-01-21	0		0		0		4	1
304	1	3	304	1	2017-01-17	1	0			0			0			1	2017-01-17	1	1	2018-02-05	0	0			0			0			0	0		0		0				0	2018-01-21	0		0		0		4	1
304	0	4	304_1	1	2018-02-05	0	0			0			0			0	2018-02-05	1	0			0			0			0			0	0	2018-01-21	0		0		0		1		0		0		0		4	1
304	1	4	304	1	2018-02-05	0	0			0			0			0	2018-02-05	1	0			0			0			0			0	0	2018-01-21	0		0		0		1		0		0		0		4	1
304	1	5	304	1	2018-02-05	0	0			0			0			0	2020-01-27	1	0			0			0			0			0	1	2018-01-21	0		0		0		0								4	1
304	0	5	304_1	1	2018-02-05	0	0			0			0			0	2020-01-27	1	0			0			0			0			0	1	2018-01-21	0		0		0		0								4	1
305	0	1	305_1	1	2015-01-14		0			0			0			0	2015-01-14	1	1	2016-01-19	0	0			0			0			0	0	2014-11-05	0		0		0		0		0		0		0		4	1
305	1	1	305	1	2015-01-14		0			0			0			0	2015-01-14	1	1	2016-01-19	0	0			0			0			0	0	2014-11-05	0		0		0		0		0		0		0		4	1
305	0	2	305_1	1	2016-01-19	0	0			0			0			0	2016-01-19	1	1	2016-11-28	0	0			0			0			0	0		0		0		0		0		0		0				4	1
305	1	2	305	1	2016-01-19	0	0			0			0			0	2016-01-19	1	1	2016-11-28	0	0			0			0			0	0		0		0		0		0		0		0				4	1
305	0	3	305_1	1	2016-11-28	0	0			0			0			0	2016-11-28	1	1	2017-11-24	0	0			0			0			0	0		0		0				0		0		0		0		4	1
305	1	3	305	1	2016-11-28	0	0			0			0			0	2016-11-28	1	1	2017-11-24	0	0			0			0			0	0		0		0				0		0		0		0		4	1
305	0	4	305_1	1	2017-11-24	0	0			0			0			0	2017-11-24	1	1	2018-11-05	0	0			0			0			0	0		0		0		0		0		0		0		0		4	1
305	1	4	305	1	2017-11-24	0	0			0			0			0	2017-11-24	1	1	2018-11-05	0	0			0			0			0	0		0		0		0		0		0		0		0		4	1
305	0	5	305_1	1	2018-11-05	0	0			0			0			0	2018-11-05	1	0			0			0			0			0	0		0		0		0		0								4	1
305	1	5	305	1	2018-11-05	0	0			0			0			0	2018-11-05	1	0			0			0			0			0	0		0		0		0		0								4	1
306	0	1	306_1	1	2015-03-23		1	2015-10-19	0	0			0			0	2015-10-19	1	1	2016-10-17	1	0			0			0			1	0	2014-10-29	0		0		0		0		0		0		0		4	1
306	1	1	306	1	2015-03-23		1	2015-10-19	0	0			0			0	2015-10-19	1	1	2016-10-17	1	0			0			0			1	0	2014-10-29	0		0		0		0		0		0		0		4	1
306	0	2	306_1	1	2016-10-17	1	0			0			0			1	2016-10-17	1	1	2017-10-04	0	0			0			0			0	0		0		0		0		0		0		0				4	1
306	1	2	306	1	2016-10-17	1	0			0			0			1	2016-10-17	1	1	2017-10-04	0	0			0			0			0	0		0		0		0		0		0		0				4	1
306	0	3	306_1	1	2017-10-04	0	0			0			0			0	2017-10-04	1	1	2018-10-15	0	0			0			0			0	0		0		0				0		0		0		0		4	1
306	1	3	306	1	2017-10-04	0	0			0			0			0	2017-10-04	1	1	2018-10-15	0	0			0			0			0	0		0		0				0		0		0		0		4	1
306	0	4	306_1	1	2018-10-15	0	0			0			0			0	2018-10-15	1	0			0			0			0			0	0		0		0		0		0		0		0		0		4	1
306	1	4	306	1	2018-10-15	0	0			0			0			0	2018-10-15	1	0			0			0			0			0	0		0		0		0		0		0		0		0		4	1
307	0	1	307_1	1	2016-03-01	0	1	2017-03-14	1	0			0			1	2017-03-14	1	1	2019-08-12	0	0			0			0			0	0		0		0		0		0		0		0		0		4	1
307	1	1	307	1	2016-03-01	0	1	2017-03-14	1	0			0			1	2017-03-14	1	1	2019-08-12	0	0			0			0			0	0		0		0		0		0		0		0		0		4	1
307	0	2	307_1	1	2019-08-12	0	0			0			0			0	2019-08-12	1	0			0			0			0			0	0		0		0		0		0		0		0				4	1
307	1	2	307	1	2019-08-12	0	0			0			0			0	2019-08-12	1	0			0			0			0			0	0		0		0		0		0		0		0				4	1
308	0	1	308_1	1	2015-05-11		1	2015-11-23	0	0			0			0	2015-11-23	1	1	2017-01-04	1	0			0			0			1	0	2014-12-07	0		0		0		0		0		0		0		4	1
308	1	1	308	1	2015-05-11		1	2015-11-23	0	0			0			0	2015-11-23	1	1	2017-01-04	1	0			0			0			1	0	2014-12-07	0		0		0		0		0		0		0		4	1
308	0	2	308_1	1	2017-01-04	1	0			0			0			1	2017-01-04	1	1	2019-02-14	1	0			0			0			1	0		0		0		0		0		0		0				4	1
308	1	2	308	1	2017-01-04	1	0			0			0			1	2017-01-04	1	1	2019-02-14	1	0			0			0			1	0		0		0		0		0		0		0				4	1
308	0	3	308_1	1	2019-02-14	1	0			0			0			1	2019-02-14	1	0			0			0			0			0	0		0		0				0		0		0		0		4	1
308	1	3	308	1	2019-02-14	1	0			0			0			1	2019-02-14	1	0			0			0			0			0	0		0		0				0		0		0		0		4	1
309	0	1	309_1	0			0			0			0			0	2015-06-04	1	1	2016-04-13		0			0			0			0																	4	0
309	1	1	309	0			0			0			0			0	2015-06-04	1	1	2016-04-13		0			0			0			0																	4	0
309	0	2	309_1	1	2016-04-13		0			0			0			0	2016-06-28	1	0			0			0			0			0																	4	0
309	1	2	309	1	2016-04-13		0			0			0			0	2016-06-28	1	0			0			0			0			0																	4	0
310	0	1	310_1	1	2015-06-03		0			0			0			0	2015-06-03	1	1	2016-12-12	0	0			0			0			0	1	2014-12-22	0	2015-04-01	0		0		0	2016-02-02	0		0		0		4	1
310	1	1	310	1	2015-06-03		0			0			0			0	2015-06-03	1	1	2016-12-12	0	0			0			0			0	1	2014-12-22	0	2015-04-01	0		0		0	2016-02-02	0		0		0		4	1
310	0	2	310_1	1	2016-12-12	0	0			0			0			0	2016-12-12	1	1	2019-01-28	1	0			0			0			1	0	2016-02-02	0		0		0		1		0		0				4	1
310	1	2	310	1	2016-12-12	0	0			0			0			0	2016-12-12	1	1	2019-01-28	1	0			0			0			1	0	2016-02-02	0		0		0		1		0		0				4	1
310	0	3	310_1	1	2019-01-28	1	0			0			0			1	2019-01-28	1	0			0			0			0			0	1	2016-02-02	0		0				0		0		0		0		4	1
310	1	3	310	1	2019-01-28	1	0			0			0			1	2019-01-28	1	0			0			0			0			0	1	2016-02-02	0		0				0		0		0		0		4	1
311	1	1	311	1	2015-04-08		0			0			0			0	2015-07-22	1	1	2016-07-20	0	1	2017-08-02	0	0			0			0																	4	0
311	0	1	311_1	1	2015-04-08		0			0			0			0	2015-07-22	1	1	2016-07-20	0	1	2017-08-02	0	0			0			0																	4	0
311	0	2	311_1	1	2016-07-20	0	0			0			0			0	2016-09-14	1	1	2017-08-02	0	0			0			0			0																	4	0
311	1	2	311	1	2016-07-20	0	0			0			0			0	2016-09-14	0	1	2017-08-02	0										0																	4	0
311	1	3	311	1	2017-08-02	0	1	2017-08-02	0	0			0			0	2017-08-03	1	0			0			0			0			0																	4	0
311	0	3	311_1	1	2017-08-02	0	1	2017-08-02	0	0			0			0	2017-08-03	1	0			0			0			0			0																	4	0
311	1	4	311	1	2017-08-02	0	0			0			0			0	2018-09-11	1	0			0			0			0			0																	4	0
311	0	4	311_1	1	2017-08-02	0	0			0			0			0	2018-09-11	1	0			0			0			0			0																	4	0
311	0	5	311_1	1	2017-08-02	0	0			0			0			0	2019-05-07	1	0			0			0			0			0																	4	0
311	1	5	311	1	2017-08-02	0	0			0			0			0	2019-05-07	1	0			0			0			0			0																	4	0
312	0	1	312_1	1	2015-08-11		0			0			0			0	2015-08-11	1	1	2017-01-02	1	0			0			0			1																	4	0
312	1	1	312	1	2015-08-11		0			0			0			0	2015-08-11	1	1	2017-01-02	1	0			0			0			1																	4	0
312	0	2	312_1	1	2017-01-02	1	0			0			0			1	2017-02-01	1	0			0			0			0			0																	4	0
312	1	2	312	1	2017-01-02	1	0			0			0			1	2017-02-01	1	0			0			0			0			0																	4	0
313	1	1	313	1	2015-10-12		0			0			0			0	2015-10-12	1	1	2016-10-14	1	0			0			0			1																	4	0
313	0	1	313_1	1	2015-10-12		0			0			0			0	2015-10-12	1	1	2016-10-14	1	0			0			0			1																	4	0
313	0	2	313_1	1	2016-10-14	1	0			0			0			1	2016-10-14	1	1	2017-10-25	0	0			0			0			0																	4	0
313	1	2	313	1	2016-10-14	1	0			0			0			1	2016-10-14	1	1	2017-10-25	0	0			0			0			0																	4	0
313	0	3	313_1	1	2017-10-25	0	0			0			0			0	2017-10-25	1	0			0			0			0			0																	4	0
313	1	3	313	1	2017-10-25	0	0			0			0			0	2017-10-25	1	0			0			0			0			0																	4	0
314	0	1	314_1	1	2016-02-15		0			0			0			0	2016-02-15	1	0			0			0			0			0	0	2015-02-01	0		0		0		1	2017-07-15	1	2017-12-31		2019-02-15	0		4	1
314	1	1	314	1	2016-02-15		0			0			0			0	2016-02-15	0	0			0			0			0			0	0	2015-02-01	0		0		0		1	2017-07-15	1	2017-12-31		2019-02-15	0		4	1
314	0	2	314_1	0			0			0			0			0	2020-02-05	1	0			0			0			0			0	1	2017-07-15	1	2017-12-31		2019-02-15	0		1		1		1				4	1
314	1	2	314	0			0			0			0			0	2020-02-05	0	0			0			0			0			0	1	2017-07-15	1	2017-12-31		2019-02-15	0		1		1		1				4	1
315	0	1	315_1	1	2016-02-16		1	2016-09-13	0	0			0			0	2016-09-13	1	1	2017-09-12	0	0			0			0			0	0	2015-09-07	0		0		0		0		0		0		0		4	1
315	1	1	315	1	2016-02-16		1	2016-09-13	0	0			0			0	2016-09-13	1	1	2017-09-12	0	0			0			0			0	0	2015-09-07	0		0		0		0		0		0		0		4	1
315	0	2	315_1	1	2017-09-12	0	0			0			0			0	2017-09-12	1	1	2018-09-03	0	0			0			0			0	0		0		0		0		0		0		0				4	1
315	1	2	315	1	2017-09-12	0	0			0			0			0	2017-09-12	1	1	2018-09-03	0	0			0			0			0	0		0		0		0		0		0		0				4	1
315	1	3	315	1	2018-09-03	0	0			0			0			0	2018-09-03	1	0			0			0			0			0	0		0		0				0	2019-05-01	0		0				4	1
315	0	3	315_1	1	2018-09-03	0	0			0			0			0	2018-09-03	1	0			0			0			0			0	0		0		0				0	2019-05-01	0		0				4	1
315	0	4	315_1	1	2018-09-03	0	0			0			0			0	2019-11-20	1	0			0			0			0			0	0	2019-05-01	0		0				1		0		0		0		4	1
315	1	4	315	1	2018-09-03	0	0			0			0			0	2019-11-20	1	0			0			0			0			0	0	2019-05-01	0		0				1		0		0		0		4	1
316	0	1	316_1	1	2017-07-04	1	0			0			0			1	2017-07-04	0	1	2018-04-17	1	0			0			0			1																	4	0
316	1	1	316	1	2017-07-04	1	0			0			0			1	2017-07-04	1	1	2018-04-17	1	0			0			0			1																	4	0
316	0	2	316_1	1	2018-04-17	1	0			0			0			1	2018-04-17	0	0			0			0			0			0																	4	0
316	1	2	316	1	2018-04-17	1	0			0			0			1	2018-04-17	1	0			0			0			0			0																	4	0
317	1	1	317	1	2016-05-24		0			0			0			0	2016-05-24	1	1	2017-02-28	0	0			0			0			0	0		0		0		0		0		0		0		0		4	1
317	0	1	317_1	1	2016-05-24		0			0			0			0	2016-05-24	1	1	2017-02-28	0	0			0			0			0	0		0		0		0		0		0		0		0		4	1
317	0	2	317_1	1	2017-02-28	0	0			0			0			0	2017-02-28	1	1	2018-02-27	0	0			0			0			0	0		0		0		0		0		0		0				4	1
317	1	2	317	1	2017-02-28	0	0			0			0			0	2017-02-28	1	1	2018-02-27	0	0			0			0			0	0		0		0		0		0		0		0				4	1
317	0	3	317_1	1	2018-02-27	0	0			0			0			0	2018-02-27	1	1	2019-03-20	1	0			0			0			1	0		0		0				0		0		0				4	1
317	1	3	317	1	2018-02-27	0	0			0			0			0	2018-02-27	1	1	2019-03-20	1	0			0			0			1	0		0		0				0		0		0				4	1
317	0	4	317_1	1	2019-03-20	1	0			0			0			1	2019-03-20	0	0			0			0			0			0	0		0		0												4	1
317	1	4	317	1	2019-03-20	1	0			0			0			1	2019-03-20	1	0			0			0			0			0	0		0		0				0		0		0		0		4	1
318	1	1	318	1	2016-06-29		0			0			0			0	2016-07-15	1	1	2017-06-12	0	0			0			0			0																	4	0
318	0	1	318_1	1	2016-06-29		0			0			0			0	2016-07-15	1	1	2017-06-12	0	0			0			0			0																	4	0
318	1	2	318	1	2017-06-12	0	0			0			0			0	2017-06-12	1	0			0			0			0			0																	4	0
318	0	2	318_1	1	2017-06-12	0	0			0			0			0	2017-06-12	1	0			0			0			0			0																	4	0
319	0	1	319_1	1	2016-07-20		0			0			0			0	2016-07-22	0	1	2018-01-15	0	0			0			0			0	0	2016-01-15	0		0		0		0		0		0		0		4	1
319	1	1	319	1	2016-07-20		0			0			0			0	2016-07-22	1	1	2018-01-15	0	0			0			0			0	0	2016-01-15	0		0		0		0		0		0		0		4	1
319	0	2	319_1	1	2018-01-15	0	0			0			0			0	2018-01-15	1	1	2019-01-31	0	0			0			0			0	0		0		0		0		0		0		0				4	1
319	1	2	319	1	2018-01-15	0	0			0			0			0	2018-01-15	1	1	2019-01-31	0	0			0			0			0	0		0		0		0		0		0		0				4	1
319	1	3	319	1	2019-01-31	0	0			0			0			0	2019-01-31	0	0			0			0			0			0	0		0		0				0		0		0				4	1
319	0	3	319_1	1	2019-01-31	0	0			0			0			0	2019-01-31	1	0			0			0			0			0	0		0		0				0		0		0				4	1
319	1	4	319	1	2019-01-31	0	0			0			0			0	2020-01-13	0	0			0			0			0			0	0		0		0				0		0		0		0		4	1
319	0	4	319_1	1	2019-01-31	0	0			0			0			0	2020-01-13	1	0			0			0			0			0	0		0		0				0		0		0		0		4	1
320	0	1	320_1	1	2016-08-15		0			0			0			0	2016-08-15	1	1	2017-08-14	0	0			0			0			0																	4	0
320	1	1	320	1	2016-08-15		0			0			0			0	2016-08-15	1	1	2017-08-14	0	0			0			0			0																	4	0
320	0	2	320_1	1	2017-08-14	0	0			0			0			0	2017-08-14	1	1	2018-08-29	0	0			0			0			0																	4	0
320	1	2	320	1	2017-08-14	0	0			0			0			0	2017-08-14	1	1	2018-08-29	0	0			0			0			0																	4	0
320	0	3	320_1	1	2018-08-29	0	0			0			0			0	2018-08-29	1	0			0			0			0			0																	4	0
320	1	3	320	1	2018-08-29	0	0			0			0			0	2018-08-29	1	0			0			0			0			0																	4	0
320	1	4	320	1	2018-08-29	0	0			0			0			0	2019-08-01	1	0			0			0			0			0																	4	0
320	0	4	320_1	1	2018-08-29	0	0			0			0			0	2019-08-01	1	0			0			0			0			0																	4	0
321	1	1	321	1	2016-08-30		0			0			0			0	2016-08-25	1	1	2016-08-30		1	2017-08-15	0	0			0			0																	4	0
321	0	1	321_1	1	2016-08-30		0			0			0			0	2016-08-25	1	1	2016-08-30		1	2017-08-15	0	0			0			0																	4	0
321	0	2	321_1	1	2016-08-30		0			0			0			0	2017-07-27	1	1	2017-08-15	0	0			0			0			0																	4	0
321	1	2	321	1	2016-08-30		0			0			0			0	2017-07-27	1	1	2017-08-15	0	0			0			0			0																	4	0
322	0	1	322_1	1	2016-09-05		0			0			0			0	2016-10-10	1	1	2018-09-19	0	0			0			0			0																	4	0
322	1	1	322	1	2016-09-05		0			0			0			0	2016-10-10	1	1	2018-09-19	0	0			0			0			0																	4	0
322	0	2	322_1	1	2018-09-19	0	0			0			0			0	2018-09-20	1	0			0			0			0			0																	4	0
322	1	2	322	1	2018-09-19	0	0			0			0			0	2018-09-20	1	0			0			0			0			0																	4	0
323	0	1	323_1	1	2016-08-31		0			0			0			0	2016-09-29	1	1	2017-08-30	0	0			0			0			0																	4	0
323	1	1	323	1	2016-08-31		0			0			0			0	2016-09-29	1	1	2017-08-30	0	0			0			0			0																	4	0
323	0	2	323_1	1	2017-08-30	0	0			0			0			0	2017-08-30	1	1	2018-10-09	0	0			0			0			0																	4	0
323	1	2	323	1	2017-08-30	0	0			0			0			0	2017-08-30	1	1	2018-10-09	0	0			0			0			0																	4	0
323	0	3	323_1	1	2018-10-09	0	0			0			0			0	2018-10-10	1	0			0			0			0			0																	4	0
323	1	3	323	1	2018-10-09	0	0			0			0			0	2018-10-10	1	0			0			0			0			0																	4	0
324	0	1	324_1	1	2016-09-07		0			0			0			0	2016-09-07	1	1	2017-09-13	1	0			0			0			1	0	2015-09-04	0		0		0		0		0		0		0		4	1
324	1	1	324	1	2016-09-07		0			0			0			0	2016-09-07	1	1	2017-09-13	1	0			0			0			1	0	2015-09-04	0		0		0		0		0		0		0		4	1
324	0	2	324_1	1	2017-09-13	1	0			0			0			1	2017-09-13	1	1	2019-09-30	0	0			0			0			0	0		0		0		0		0	2018-03-20	0		0				4	1
324	1	2	324	1	2017-09-13	1	0			0			0			1	2017-09-13	1	1	2019-09-30	0	0			0			0			0	0		0		0		0		0	2018-03-20	0		0				4	1
324	0	3	324_1	1	2019-09-30	0	0			0			0			0	2019-09-30	1	0			0			0			0			0	0	2018-03-20	0		0				1		0		0				4	1
324	1	3	324	1	2019-09-30	0	0			0			0			0	2019-09-30	1	0			0			0			0			0	0	2018-03-20	0		0				1		0		0				4	1
325	1	1	325	0			0			0			0			0	2017-03-21	1	1	2018-06-07	0	0			0			0			0																	4	2
325	0	1	325_1	0			0			0			0			0	2017-03-21	1	1	2018-06-07	0	0			0			0			0																	4	2
325	0	2	325_1	1	2018-06-07	0	0			0			0			0	2018-06-07	1	0			0			0			0			0																	4	2
325	1	2	325	1	2018-06-07	0	0			0			0			0	2018-06-07	1	0			0			0			0			0																	4	2
326	0	1	326_1	0			0			0			0			0	2017-05-10	1	1	2018-07-17	0	0			0			0			0																	4	2
326	1	1	326	0			0			0			0			0	2017-05-10	1	1	2018-07-17	0	0			0			0			0																	4	2
326	0	2	326_1	1	2018-07-17	0	0			0			0			0	2018-07-17	1	0			0			0			0			0																	4	2
326	1	2	326	1	2018-07-17	0	0			0			0			0	2018-07-17	1	0			0			0			0			0																	4	2
326	0	3	326_1	1	2018-07-17	0	0			0			0			0	2019-09-03	1	0			0			0			0			0																	4	2
326	1	3	326	1	2018-07-17	0	0			0			0			0	2019-09-03	1	0			0			0			0			0																	4	2
327	1	1	327	1	2017-05-16		0			0			0			0	2017-05-16	1	1	2018-05-15	0	0			0			0			0																	4	0
327	0	1	327_1	1	2017-05-16		0			0			0			0	2017-05-16	1	1	2018-05-15	0	0			0			0			0																	4	0
327	0	2	327_1	1	2018-05-15	0	0			0			0			0	2018-05-15	1	1	2019-05-13	0	0			0			0			0																	4	0
327	1	2	327	1	2018-05-15	0	0			0			0			0	2018-05-15	1	1	2019-05-13	0	0			0			0			0																	4	0
327	0	3	327_1	1	2019-05-13	0	0			0			0			0	2019-05-13	1	0			0			0			0			0																	4	0
327	1	3	327	1	2019-05-13	0	0			0			0			0	2019-05-13	1	0			0			0			0			0																	4	0
328	0	1	328_1	1	2017-06-14		0			0			0			0	2017-06-14	1	1	2018-07-03	0	0			0			0			0																	4	0
328	1	1	328	1	2017-06-14		0			0			0			0	2017-06-14	1	1	2018-07-03	0	0			0			0			0																	4	0
328	0	2	328_1	1	2018-07-03	0	0			0			0			0	2018-07-03	1	0			0			0			0			0																	4	0
328	1	2	328	1	2018-07-03	0	0			0			0			0	2018-07-03	1	0			0			0			0			0																	4	0
328	0	3	328_1	1	2018-07-03	0	0			0			0			0	2019-08-26	1	0			0			0			0			0																	4	0
328	1	3	328	1	2018-07-03	0	0			0			0			0	2019-08-26	1	0			0			0			0			0																	4	0
329	1	1	329	1	2017-09-20		0			0			0			0	2017-09-20	1	0			0			0			0			0																	4	0
329	0	1	329_1	1	2017-09-20		0			0			0			0	2017-09-20	1	0			0			0			0			0																	4	0
329	0	2	329_1	1	2017-09-20		0			0			0			0	2018-11-27	1	0			0			0			0			0																	4	0
329	1	2	329	1	2017-09-20		0			0			0			0	2018-11-27	1	0			0			0			0			0																	4	0
330	1	1	330	0			0			0			0			0	2017-09-27	1	1	2018-10-08	0	0			0			0			0																	4	3
330	0	1	330_1	0			0			0			0			0	2017-09-27	1	1	2018-10-08	0	0			0			0			0																	4	3
330	1	2	330	1	2018-10-08	0	0			0			0			0	2018-10-08	1	0			0			0			0			0																	4	3
330	0	2	330_1	1	2018-10-08	0	0			0			0			0	2018-10-08	1	0			0			0			0			0																	4	3
330	1	3	330	1	2018-10-08	0	0			0			0			0	2019-08-21	1	0			0			0			0			0																	4	3
330	0	3	330_1	1	2018-10-08	0	0			0			0			0	2019-08-21	1	0			0			0			0			0																	4	3
331	0	1	331_1	1	2018-02-07		0			0			0			0	2018-02-07	1	1	2019-02-06	0	0			0			0			0																	4	0
331	1	1	331	1	2018-02-07		0			0			0			0	2018-02-07	1	1	2019-02-06	0	0			0			0			0																	4	0
331	0	2	331_1	1	2019-02-06	0	0			0			0			0	2019-02-06	1	0			0			0			0			0																	4	0
331	1	2	331	1	2019-02-06	0	0			0			0			0	2019-02-06	1	0			0			0			0			0																	4	0
332	0	1	332_1	1	2018-02-14		0			0			0			0	2018-02-14	1	1	2019-02-13	0	0			0			0			0																	4	0
332	1	1	332	1	2018-02-14		0			0			0			0	2018-02-14	1	1	2019-02-13	0	0			0			0			0																	4	0
332	0	2	332_1	1	2019-02-13	0	0			0			0			0	2019-02-13	1	0			0			0			0			0																	4	0
332	1	2	332	1	2019-02-13	0	0			0			0			0	2019-02-13	1	0			0			0			0			0																	4	0
333	0	1	333_1	1	2018-04-10		0			0			0			0	2018-04-10	1	1	2019-04-08	0	0			0			0			0																	4	0
333	1	1	333	1	2018-04-10		0			0			0			0	2018-04-10	1	1	2019-04-08	0	0			0			0			0																	4	0
333	1	2	333	1	2019-04-08	0	0			0			0			0	2019-04-08	1	0			0			0			0			0																	4	0
333	0	2	333_1	1	2019-04-08	0	0			0			0			0	2019-04-08	1	0			0			0			0			0																	4	0
334	1	1	334	1	2018-04-23		0			0			0			0	2018-04-23	1	0			0			0			0			0																	4	0
334	0	1	334_1	1	2018-04-23		0			0			0			0	2018-04-23	1	0			0			0			0			0																	4	0
334	0	2	334_1	1	2018-04-23		0			0			0			0	2019-08-22	1	0			0			0			0			0																	4	0
334	1	2	334	1	2018-04-23		0			0			0			0	2019-08-22	1	0			0			0			0			0																	4	0
335	0	1	335_1	0			0			0			0			0	2018-07-23	1	1	2018-08-01		0			0			0			0																	4	0
335	1	1	335	0			0			0			0			0	2018-07-23	1	1	2018-08-01		0			0			0			0																	4	0
335	0	2	335_1	1	2018-08-01		0			0			0			0	2019-11-06	1	0			0			0			0			0																	4	0
335	1	2	335	1	2018-08-01		0			0			0			0	2019-11-06	1	0			0			0			0			0																	4	0
336	0	1	336_1	0			0			0			0			0	2013-01-31	1	0			0			0			0			0	0								0								3	2
336	1	1	336	0			0			0			0			0	2013-01-31	1	0			0			0			0			0	0								0								3	2
336	0	2	336_1	0			0			0			0			0	2016-02-02	1	0			0			0			0			0	0								0								3	2
336	1	2	336	0			0			0			0			0	2016-02-02	1	0			0			0			0			0	0								0								3	2
336	0	3	336_1	0			0			0			0			0	2017-02-08	1	0			0			0			0			0	0								0								3	2
336	1	3	336	0			0			0			0			0	2017-02-08	1	0			0			0			0			0	0								0								3	2
336	0	4	336_1	0			0			0			0			0	2018-01-30	1	0			0			0			0			0	0								0								3	2
336	1	4	336	0			0			0			0			0	2018-01-30	1	0			0			0			0			0	0								0								3	2
337	0	1	337_1	0			0			0			0			0	2014-04-23	1	0			0			0			0			0	0								0								3	2
[truncated: 1,023 more rows]
[truncated: 30 more columns]
